# Supplementary material for: Identification of an Autophagy-Related Gene Signature for the Prediction of Prognosis in Early-Stage Colorectal Cancer
Source: Front Genet. 2021 Nov 25;12:755789. doi: 10.3389/fgene.2021.755789 (PMC8657766; doi:10.3389/fgene.2021.755789)
Supplement: Supplementary file 1 [file Table2.XLSX]

## Sheet: Supplement Table 2
Supplementary table 2. Gene ontology (GO) analysis of the 10 autophagy signature genes.
	query.number	significant	p.value	term.size	query.size	overlap.size	precision	recall	term.id	domain	subgraph.number	term.name	relative.depth	intersection
1	1	TRUE	3.77e-06	293	10	6	0.6	0.02	GO:0010506	BP	1	regulation of autophagy	3	SIRT2	HDAC6	TBC1D12	TBC1D14	TLK2	RAB12
2	1	TRUE	5.72e-05	462	10	6	0.6	0.013	GO:0061919	BP	1	process utilizing autophagic mechanism	1	SIRT2	HDAC6	TBC1D12	TBC1D14	TLK2	RAB12
3	1	TRUE	5.72e-05	462	10	6	0.6	0.013	GO:0006914	BP	1	autophagy	2	SIRT2	HDAC6	TBC1D12	TBC1D14	TLK2	RAB12
4	1	TRUE	0.000408	2	10	2	0.2	1	GO:0042903	MF	5	tubulin deacetylase activity	1	SIRT2	HDAC6
5	1	TRUE	0.00101	750	10	6	0.6	0.008	GO:0031329	BP	1	regulation of cellular catabolic process	2	SIRT2	HDAC6	TBC1D12	TBC1D14	TLK2	RAB12
6	1	TRUE	0.00145	158	10	4	0.4	0.025	GO:0016241	BP	1	regulation of macroautophagy	4	HDAC6	TBC1D12	TBC1D14	RAB12
7	1	TRUE	0.00204	846	10	6	0.6	0.007	GO:0009894	BP	1	regulation of catabolic process	1	SIRT2	HDAC6	TBC1D12	TBC1D14	TLK2	RAB12
8	1	TRUE	0.00856	7	10	2	0.2	0.286	GO:0034983	BP	3	peptidyl-lysine deacetylation	1	SIRT2	HDAC6
9	1	TRUE	0.0115	76	10	3	0.3	0.039	GO:0010507	BP	1	negative regulation of autophagy	4	SIRT2	TBC1D14	TLK2
10	1	TRUE	0.0126	272	10	4	0.4	0.015	GO:0016236	BP	1	macroautophagy	3	HDAC6	TBC1D12	TBC1D14	RAB12
11	1	TRUE	0.0192	90	10	3	0.3	0.033	GO:0005776	CC	4	autophagosome	1	TBC1D12	TBC1D14	RAB12
12	1	TRUE	0.0269	12	10	2	0.2	0.167	GO:0090042	BP	8	tubulin deacetylation	1	SIRT2	HDAC6
13	1	TRUE	0.0488	16	10	2	0.2	0.125	GO:0017136	MF	2	NAD-dependent histone deacetylase activity	1	SIRT2	HDAC6
14	1	TRUE	0.0497	2	2	1	0.5	0.5	CORUM:6412	cor	7	AURKA-HDAC6 cilia-disassembly complex	1	HDAC6
15	1	TRUE	0.0499	1	1	1	1	1	HP:0012789	hp	6	Hypoplasia of the calcaneus	1	HDAC6
