# Supplementary material for: Identification of an Autophagy-Related Gene Signature for the Prediction of Prognosis in Early-Stage Colorectal Cancer
Source: Front Genet. 2021 Nov 25;12:755789. doi: 10.3389/fgene.2021.755789 (PMC8657766; doi:10.3389/fgene.2021.755789)
Supplement: Supplementary file 4 [file Table1.XLSX]

## Sheet: Supplementary Table 1
Supplementary table 1. The autophagy-related risk scores of all patients in the training (GSE39582) cohort.
	Cohort	Risk groups	Risk score
GSM971957	GSE39582	Low Autophagy Risk	-0.193765
GSM971958	GSE39582	Low Autophagy Risk	-0.0189799
GSM971959	GSE39582	High Autophagy Risk	0.663624
GSM971960	GSE39582	High Autophagy Risk	0.077494
GSM971961	GSE39582	High Autophagy Risk	0.389845
GSM971962	GSE39582	Low Autophagy Risk	-0.140157
GSM971963	GSE39582	Low Autophagy Risk	-0.155985
GSM971964	GSE39582	Low Autophagy Risk	-0.374425
GSM971965	GSE39582	High Autophagy Risk	0.0961655
GSM971966	GSE39582	High Autophagy Risk	0.324945
GSM971967	GSE39582	Low Autophagy Risk	-0.596023
GSM971968	GSE39582	High Autophagy Risk	0.128423
GSM971969	GSE39582	Low Autophagy Risk	-0.0799646
GSM971970	GSE39582	Low Autophagy Risk	-0.0647885
GSM971971	GSE39582	High Autophagy Risk	0.104377
GSM971972	GSE39582	Low Autophagy Risk	-0.0248495
GSM971973	GSE39582	Low Autophagy Risk	-0.0371898
GSM971974	GSE39582	High Autophagy Risk	0.199062
GSM971975	GSE39582	Low Autophagy Risk	-0.161572
GSM971976	GSE39582	Low Autophagy Risk	-0.321516
GSM971977	GSE39582	Low Autophagy Risk	-0.128651
GSM971978	GSE39582	Low Autophagy Risk	-0.288397
GSM971979	GSE39582	Low Autophagy Risk	-0.378398
GSM971980	GSE39582	Low Autophagy Risk	-0.265111
GSM971981	GSE39582	Low Autophagy Risk	-0.279205
GSM971982	GSE39582	Low Autophagy Risk	-0.34738
GSM971983	GSE39582	Low Autophagy Risk	-0.134838
GSM971984	GSE39582	High Autophagy Risk	0.0626027
GSM971985	GSE39582	Low Autophagy Risk	-0.227882
GSM971986	GSE39582	High Autophagy Risk	0.588954
GSM971987	GSE39582	Low Autophagy Risk	-0.273037
GSM971988	GSE39582	High Autophagy Risk	0.0222284
GSM971989	GSE39582	Low Autophagy Risk	-0.329162
GSM971990	GSE39582	Low Autophagy Risk	-0.0190568
GSM971991	GSE39582	High Autophagy Risk	0.119976
GSM971992	GSE39582	High Autophagy Risk	0.369359
GSM971993	GSE39582	Low Autophagy Risk	-0.503462
GSM971994	GSE39582	Low Autophagy Risk	-0.0715399
GSM971995	GSE39582	High Autophagy Risk	0.168289
GSM971996	GSE39582	Low Autophagy Risk	-0.0362864
GSM971997	GSE39582	Low Autophagy Risk	-0.379628
GSM971998	GSE39582	High Autophagy Risk	0.00780274
GSM971999	GSE39582	High Autophagy Risk	0.179187
GSM972000	GSE39582	Low Autophagy Risk	-0.0873855
GSM972001	GSE39582	High Autophagy Risk	0.0194226
GSM972002	GSE39582	Low Autophagy Risk	-0.247258
GSM972003	GSE39582	High Autophagy Risk	0.00716104
GSM972004	GSE39582	High Autophagy Risk	0.165014
GSM972005	GSE39582	High Autophagy Risk	0.244087
GSM972006	GSE39582	Low Autophagy Risk	-0.0852139
GSM972007	GSE39582	Low Autophagy Risk	-0.0275089
GSM972008	GSE39582	High Autophagy Risk	0.231998
GSM972009	GSE39582	High Autophagy Risk	0.202702
GSM972010	GSE39582	Low Autophagy Risk	-0.113538
GSM972011	GSE39582	Low Autophagy Risk	-0.126617
GSM972012	GSE39582	High Autophagy Risk	0.267672
GSM972013	GSE39582	Low Autophagy Risk	-0.606608
GSM972014	GSE39582	Low Autophagy Risk	-0.477174
GSM972015	GSE39582	Low Autophagy Risk	-0.178146
GSM972016	GSE39582	Low Autophagy Risk	-0.0790859
GSM972017	GSE39582	High Autophagy Risk	0.0720275
GSM972018	GSE39582	Low Autophagy Risk	-0.0175124
GSM972019	GSE39582	Low Autophagy Risk	-0.401656
GSM972020	GSE39582	Low Autophagy Risk	-0.151066
GSM972021	GSE39582	Low Autophagy Risk	-0.186018
GSM972022	GSE39582	Low Autophagy Risk	-0.219922
GSM972023	GSE39582	High Autophagy Risk	0.118258
GSM972024	GSE39582	High Autophagy Risk	0.343046
GSM972025	GSE39582	Low Autophagy Risk	-0.106472
GSM972026	GSE39582	Low Autophagy Risk	-0.0700823
GSM972027	GSE39582	High Autophagy Risk	0.147688
GSM972028	GSE39582	High Autophagy Risk	0.575935
GSM972029	GSE39582	High Autophagy Risk	0.010656
GSM972030	GSE39582	High Autophagy Risk	0.121791
GSM972031	GSE39582	High Autophagy Risk	0.379714
GSM972032	GSE39582	Low Autophagy Risk	-0.22005
GSM972033	GSE39582	Low Autophagy Risk	-0.153026
GSM972034	GSE39582	High Autophagy Risk	0.0801851
GSM972035	GSE39582	Low Autophagy Risk	-0.0352762
GSM972036	GSE39582	Low Autophagy Risk	-0.138432
GSM972037	GSE39582	Low Autophagy Risk	-0.0487276
GSM972038	GSE39582	Low Autophagy Risk	-0.0958719
GSM972039	GSE39582	Low Autophagy Risk	-0.168392
GSM972040	GSE39582	Low Autophagy Risk	-0.112721
GSM972041	GSE39582	High Autophagy Risk	0.107839
GSM972042	GSE39582	Low Autophagy Risk	-0.228338
GSM972043	GSE39582	Low Autophagy Risk	-0.0110656
GSM972044	GSE39582	High Autophagy Risk	0.010669
GSM972045	GSE39582	Low Autophagy Risk	-0.156345
GSM972046	GSE39582	High Autophagy Risk	0.988265
GSM972047	GSE39582	Low Autophagy Risk	-0.360674
GSM972048	GSE39582	Low Autophagy Risk	-0.166351
GSM972049	GSE39582	High Autophagy Risk	0.0945102
GSM972050	GSE39582	Low Autophagy Risk	-0.134691
GSM972051	GSE39582	Low Autophagy Risk	-0.171798
GSM972052	GSE39582	Low Autophagy Risk	-0.0995058
GSM972053	GSE39582	Low Autophagy Risk	-0.0838224
GSM972054	GSE39582	High Autophagy Risk	0.0563793
GSM972055	GSE39582	Low Autophagy Risk	-0.0532829
GSM972056	GSE39582	Low Autophagy Risk	-0.0344566
GSM972057	GSE39582	High Autophagy Risk	0.324633
GSM972058	GSE39582	Low Autophagy Risk	-0.0310735
GSM972059	GSE39582	High Autophagy Risk	0.677091
GSM972060	GSE39582	Low Autophagy Risk	-0.441966
GSM972061	GSE39582	High Autophagy Risk	0.347342
GSM972062	GSE39582	Low Autophagy Risk	-0.142896
GSM972063	GSE39582	Low Autophagy Risk	-0.429685
GSM972064	GSE39582	High Autophagy Risk	0.201318
GSM972065	GSE39582	High Autophagy Risk	-0.00636026
GSM972066	GSE39582	High Autophagy Risk	0.21364
GSM972067	GSE39582	Low Autophagy Risk	-0.0644604
GSM972068	GSE39582	High Autophagy Risk	0.170955
GSM972069	GSE39582	Low Autophagy Risk	-0.0687241
GSM972070	GSE39582	Low Autophagy Risk	-0.0168679
GSM972071	GSE39582	Low Autophagy Risk	-0.0314739
GSM972072	GSE39582	Low Autophagy Risk	-0.159402
GSM972073	GSE39582	Low Autophagy Risk	-0.0896709
GSM972074	GSE39582	High Autophagy Risk	0.159744
GSM972075	GSE39582	Low Autophagy Risk	-0.226536
GSM972076	GSE39582	Low Autophagy Risk	-0.284873
GSM972077	GSE39582	High Autophagy Risk	0.900232
GSM972078	GSE39582	Low Autophagy Risk	-0.273869
GSM972079	GSE39582	High Autophagy Risk	0.485707
GSM972080	GSE39582	Low Autophagy Risk	-0.292123
GSM972081	GSE39582	High Autophagy Risk	0.136422
GSM972082	GSE39582	High Autophagy Risk	0.0734979
GSM972083	GSE39582	Low Autophagy Risk	-0.101881
GSM972084	GSE39582	Low Autophagy Risk	-0.229445
GSM972085	GSE39582	High Autophagy Risk	0.127333
GSM972086	GSE39582	Low Autophagy Risk	-0.539948
GSM972087	GSE39582	High Autophagy Risk	0.0185026
GSM972088	GSE39582	Low Autophagy Risk	-0.177101
GSM972089	GSE39582	Low Autophagy Risk	-0.399176
GSM972090	GSE39582	Low Autophagy Risk	-0.247852
GSM972091	GSE39582	High Autophagy Risk	0.0921779
GSM972092	GSE39582	Low Autophagy Risk	-0.394772
GSM972093	GSE39582	Low Autophagy Risk	-0.0853039
GSM972094	GSE39582	Low Autophagy Risk	-0.0795284
GSM972095	GSE39582	Low Autophagy Risk	-0.251228
GSM972096	GSE39582	High Autophagy Risk	0.180913
GSM972097	GSE39582	High Autophagy Risk	0.335825
GSM972098	GSE39582	High Autophagy Risk	0.25284
GSM972099	GSE39582	High Autophagy Risk	0.327807
GSM972100	GSE39582	High Autophagy Risk	0.111442
GSM972101	GSE39582	High Autophagy Risk	0.0910842
GSM972102	GSE39582	High Autophagy Risk	0.100568
GSM972103	GSE39582	High Autophagy Risk	0.147292
GSM972104	GSE39582	High Autophagy Risk	0.0527473
GSM972105	GSE39582	High Autophagy Risk	0.569209
GSM972106	GSE39582	Low Autophagy Risk	-0.168538
GSM972107	GSE39582	Low Autophagy Risk	-0.0275362
GSM972108	GSE39582	High Autophagy Risk	0.25457
GSM972109	GSE39582	High Autophagy Risk	0.11857
GSM972110	GSE39582	High Autophagy Risk	0.0549944
GSM972111	GSE39582	High Autophagy Risk	0.393473
GSM972112	GSE39582	Low Autophagy Risk	-0.0322406
GSM972113	GSE39582	High Autophagy Risk	0.048573
GSM972114	GSE39582	High Autophagy Risk	0.129095
GSM972115	GSE39582	High Autophagy Risk	0.219816
GSM972116	GSE39582	Low Autophagy Risk	-0.118821
GSM972117	GSE39582	High Autophagy Risk	0.139018
GSM972118	GSE39582	Low Autophagy Risk	-0.142848
GSM972119	GSE39582	High Autophagy Risk	0.403949
GSM972120	GSE39582	Low Autophagy Risk	-0.133385
GSM972121	GSE39582	High Autophagy Risk	0.267125
GSM972122	GSE39582	High Autophagy Risk	0.231411
GSM972123	GSE39582	High Autophagy Risk	0.203954
GSM972124	GSE39582	High Autophagy Risk	0.0861517
GSM972125	GSE39582	High Autophagy Risk	0.0353262
GSM972126	GSE39582	High Autophagy Risk	0.141058
GSM972127	GSE39582	High Autophagy Risk	0.229418
GSM972128	GSE39582	High Autophagy Risk	0.0178282
GSM972129	GSE39582	High Autophagy Risk	0.0704062
GSM972130	GSE39582	High Autophagy Risk	0.136877
GSM972131	GSE39582	High Autophagy Risk	0.0918596
GSM972132	GSE39582	Low Autophagy Risk	-0.0483505
GSM972133	GSE39582	High Autophagy Risk	0.111913
GSM972134	GSE39582	Low Autophagy Risk	-0.439421
GSM972135	GSE39582	Low Autophagy Risk	-0.0842581
GSM972136	GSE39582	Low Autophagy Risk	-0.351339
GSM972137	GSE39582	Low Autophagy Risk	-0.33518
GSM972138	GSE39582	High Autophagy Risk	0.00313835
GSM972139	GSE39582	Low Autophagy Risk	-0.104551
GSM972140	GSE39582	High Autophagy Risk	-0.00864985
GSM972141	GSE39582	Low Autophagy Risk	-0.179973
GSM972142	GSE39582	Low Autophagy Risk	-0.0124035
GSM972143	GSE39582	High Autophagy Risk	0.102642
GSM972144	GSE39582	High Autophagy Risk	0.0976438
GSM972145	GSE39582	Low Autophagy Risk	-0.220537
GSM972146	GSE39582	Low Autophagy Risk	-0.339709
GSM972147	GSE39582	Low Autophagy Risk	-0.12926
GSM972148	GSE39582	Low Autophagy Risk	-0.075384
GSM972149	GSE39582	High Autophagy Risk	0.144923
GSM972150	GSE39582	High Autophagy Risk	0.249898
GSM972151	GSE39582	High Autophagy Risk	0.0456505
GSM972152	GSE39582	Low Autophagy Risk	-0.182543
GSM972153	GSE39582	High Autophagy Risk	0.0298467
GSM972154	GSE39582	Low Autophagy Risk	-0.124532
GSM972155	GSE39582	Low Autophagy Risk	-0.462742
GSM972156	GSE39582	Low Autophagy Risk	-0.279189
GSM972157	GSE39582	Low Autophagy Risk	-0.0900143
GSM972158	GSE39582	Low Autophagy Risk	-0.267355
GSM972159	GSE39582	High Autophagy Risk	0.075658
GSM972160	GSE39582	Low Autophagy Risk	-0.0493636
GSM972161	GSE39582	High Autophagy Risk	0.00348036
GSM972162	GSE39582	Low Autophagy Risk	-0.153612
GSM972163	GSE39582	Low Autophagy Risk	-0.221327
GSM972164	GSE39582	Low Autophagy Risk	-0.0981812
GSM972165	GSE39582	Low Autophagy Risk	-0.172037
GSM972166	GSE39582	Low Autophagy Risk	-0.0382804
GSM972167	GSE39582	High Autophagy Risk	0.0942333
GSM972168	GSE39582	Low Autophagy Risk	-0.114575
GSM972169	GSE39582	High Autophagy Risk	0.308049
GSM972170	GSE39582	High Autophagy Risk	0.0927599
GSM972171	GSE39582	Low Autophagy Risk	-0.246327
GSM972172	GSE39582	High Autophagy Risk	0.842581
GSM972173	GSE39582	High Autophagy Risk	0.277073
GSM972174	GSE39582	High Autophagy Risk	0.291689
GSM972175	GSE39582	High Autophagy Risk	0.297492
GSM972176	GSE39582	High Autophagy Risk	0.182227
GSM972177	GSE39582	High Autophagy Risk	0.550961
GSM972178	GSE39582	High Autophagy Risk	0.123308
GSM972179	GSE39582	High Autophagy Risk	0.649525
GSM972180	GSE39582	Low Autophagy Risk	-0.055481
GSM972181	GSE39582	High Autophagy Risk	0.576852
GSM972182	GSE39582	High Autophagy Risk	0.31886
GSM972183	GSE39582	High Autophagy Risk	0.262175
GSM972184	GSE39582	High Autophagy Risk	0.456109
GSM972185	GSE39582	High Autophagy Risk	0.521634
GSM972186	GSE39582	High Autophagy Risk	0.144169
GSM972187	GSE39582	Low Autophagy Risk	-0.145055
GSM972188	GSE39582	High Autophagy Risk	0.0740021
GSM972189	GSE39582	Low Autophagy Risk	-0.63443
GSM972190	GSE39582	High Autophagy Risk	0.218964
GSM972191	GSE39582	Low Autophagy Risk	-0.366108
GSM972192	GSE39582	High Autophagy Risk	0.0246435
GSM972193	GSE39582	High Autophagy Risk	0.0946515
GSM972194	GSE39582	High Autophagy Risk	0.400768
GSM972195	GSE39582	High Autophagy Risk	0.0159955
GSM972196	GSE39582	Low Autophagy Risk	-0.213927
GSM972197	GSE39582	High Autophagy Risk	0.0486411
GSM972198	GSE39582	Low Autophagy Risk	-0.368075
GSM972199	GSE39582	Low Autophagy Risk	-0.0511265
GSM972200	GSE39582	Low Autophagy Risk	-0.383754
GSM972201	GSE39582	High Autophagy Risk	0.291402
GSM972202	GSE39582	Low Autophagy Risk	-0.358093
GSM972203	GSE39582	High Autophagy Risk	0.116133
GSM972204	GSE39582	High Autophagy Risk	0.161167
GSM972205	GSE39582	High Autophagy Risk	0.265146
GSM972206	GSE39582	High Autophagy Risk	0.0510427
GSM972207	GSE39582	High Autophagy Risk	0.0513711
GSM972208	GSE39582	High Autophagy Risk	0.0108555
GSM972209	GSE39582	High Autophagy Risk	0.0762094
GSM972210	GSE39582	Low Autophagy Risk	-0.259064
GSM972211	GSE39582	High Autophagy Risk	0.0598374
GSM972212	GSE39582	Low Autophagy Risk	-0.114549
GSM972213	GSE39582	Low Autophagy Risk	-0.423075
GSM972214	GSE39582	Low Autophagy Risk	-0.409886
GSM972215	GSE39582	High Autophagy Risk	0.0587891
GSM972216	GSE39582	High Autophagy Risk	0.161932
GSM972217	GSE39582	High Autophagy Risk	0.397632
GSM972218	GSE39582	Low Autophagy Risk	-0.190137
GSM972219	GSE39582	Low Autophagy Risk	-0.192436
GSM972220	GSE39582	Low Autophagy Risk	-0.140436
GSM972221	GSE39582	Low Autophagy Risk	-0.195869
GSM972222	GSE39582	Low Autophagy Risk	-0.227735
GSM972223	GSE39582	Low Autophagy Risk	-0.201547
GSM972224	GSE39582	Low Autophagy Risk	-0.0777864
GSM972225	GSE39582	Low Autophagy Risk	-0.183185
GSM972226	GSE39582	Low Autophagy Risk	-0.0647146
GSM972227	GSE39582	Low Autophagy Risk	-0.113412
GSM972228	GSE39582	Low Autophagy Risk	-0.340777
GSM972229	GSE39582	Low Autophagy Risk	-0.378024
GSM972230	GSE39582	High Autophagy Risk	0.183344
GSM972231	GSE39582	Low Autophagy Risk	-0.0931323
GSM972232	GSE39582	Low Autophagy Risk	-0.115836
GSM972233	GSE39582	High Autophagy Risk	0.0420888
GSM972234	GSE39582	Low Autophagy Risk	-0.263875
GSM972235	GSE39582	Low Autophagy Risk	-0.199894
GSM972236	GSE39582	High Autophagy Risk	0.184243
GSM972237	GSE39582	Low Autophagy Risk	-0.0117645
GSM972238	GSE39582	Low Autophagy Risk	-0.133234
GSM972239	GSE39582	Low Autophagy Risk	-0.418242
GSM972240	GSE39582	Low Autophagy Risk	-0.0314875
GSM972241	GSE39582	Low Autophagy Risk	-0.174328
GSM972242	GSE39582	Low Autophagy Risk	-0.188669
GSM972243	GSE39582	High Autophagy Risk	0.151306
GSM972244	GSE39582	High Autophagy Risk	0.346922
GSM972245	GSE39582	High Autophagy Risk	0.0612091
GSM972246	GSE39582	Low Autophagy Risk	-0.108239
GSM972247	GSE39582	High Autophagy Risk	0.370502
GSM972248	GSE39582	High Autophagy Risk	0.194926
GSM972249	GSE39582	Low Autophagy Risk	-0.157124
GSM972250	GSE39582	Low Autophagy Risk	-0.131043
GSM972251	GSE39582	Low Autophagy Risk	-0.214699
GSM972252	GSE39582	Low Autophagy Risk	-0.343322
GSM972253	GSE39582	High Autophagy Risk	0.144012
GSM972254	GSE39582	High Autophagy Risk	0.312943
GSM972255	GSE39582	Low Autophagy Risk	-0.0549023
GSM972256	GSE39582	High Autophagy Risk	0.157651
GSM972257	GSE39582	High Autophagy Risk	0.472322
GSM972258	GSE39582	High Autophagy Risk	0.526375
GSM972259	GSE39582	High Autophagy Risk	0.49834
GSM972260	GSE39582	High Autophagy Risk	0.152958
GSM972261	GSE39582	Low Autophagy Risk	-0.322267
GSM972262	GSE39582	High Autophagy Risk	0.172733
GSM972263	GSE39582	Low Autophagy Risk	-0.354454
GSM972264	GSE39582	Low Autophagy Risk	-0.146555
GSM972265	GSE39582	Low Autophagy Risk	-0.219383
GSM972266	GSE39582	Low Autophagy Risk	-0.284747
GSM972267	GSE39582	High Autophagy Risk	0.237442
GSM972268	GSE39582	Low Autophagy Risk	-0.0342265
GSM972269	GSE39582	High Autophagy Risk	0.464731
GSM972270	GSE39582	Low Autophagy Risk	-0.104993
GSM972271	GSE39582	High Autophagy Risk	0.0429817
GSM972272	GSE39582	Low Autophagy Risk	-0.050869
GSM972273	GSE39582	Low Autophagy Risk	-0.0143393
GSM972274	GSE39582	High Autophagy Risk	0.0171178
GSM972275	GSE39582	Low Autophagy Risk	-0.0902776
GSM972276	GSE39582	Low Autophagy Risk	-0.179484
GSM972277	GSE39582	Low Autophagy Risk	-0.171591
GSM972278	GSE39582	High Autophagy Risk	0.0738061
GSM972279	GSE39582	Low Autophagy Risk	-0.379109
GSM972280	GSE39582	High Autophagy Risk	0.193765
GSM972281	GSE39582	Low Autophagy Risk	-0.0301562
GSM972282	GSE39582	High Autophagy Risk	0.011945
GSM972283	GSE39582	High Autophagy Risk	0.0491588
GSM972284	GSE39582	Low Autophagy Risk	-0.0341842
GSM972285	GSE39582	Low Autophagy Risk	-0.317894
GSM972286	GSE39582	Low Autophagy Risk	-0.159258
GSM972287	GSE39582	Low Autophagy Risk	-0.167682
GSM972288	GSE39582	High Autophagy Risk	0.458458
GSM972289	GSE39582	Low Autophagy Risk	-0.122254
GSM972290	GSE39582	Low Autophagy Risk	-0.207792
GSM972291	GSE39582	Low Autophagy Risk	-0.0542924
GSM972292	GSE39582	Low Autophagy Risk	-0.691805
GSM972293	GSE39582	Low Autophagy Risk	-0.240772
GSM972294	GSE39582	High Autophagy Risk	0.00991037
GSM972295	GSE39582	High Autophagy Risk	0.229947
GSM972296	GSE39582	Low Autophagy Risk	-0.286163
GSM972297	GSE39582	High Autophagy Risk	0.13763
GSM972298	GSE39582	Low Autophagy Risk	-0.216411
GSM972299	GSE39582	Low Autophagy Risk	-0.048352
GSM972300	GSE39582	Low Autophagy Risk	-0.278321
GSM972301	GSE39582	High Autophagy Risk	0.268475
GSM972302	GSE39582	High Autophagy Risk	-0.00685801
GSM972303	GSE39582	Low Autophagy Risk	-0.208816
GSM972304	GSE39582	Low Autophagy Risk	-0.0453949
GSM972305	GSE39582	High Autophagy Risk	0.0319031
GSM972306	GSE39582	High Autophagy Risk	0.0952217
GSM972307	GSE39582	High Autophagy Risk	0.306025
GSM972308	GSE39582	Low Autophagy Risk	-0.28667
GSM972309	GSE39582	High Autophagy Risk	0.275872
GSM972310	GSE39582	Low Autophagy Risk	-0.064361
GSM972311	GSE39582	High Autophagy Risk	1.66851
GSM972312	GSE39582	High Autophagy Risk	0.0158403
GSM972313	GSE39582	High Autophagy Risk	0.125039
GSM972314	GSE39582	High Autophagy Risk	0.129537
GSM972315	GSE39582	Low Autophagy Risk	-0.252387
GSM972316	GSE39582	Low Autophagy Risk	-0.707137
GSM972317	GSE39582	High Autophagy Risk	0.0986175
GSM972318	GSE39582	High Autophagy Risk	0.458763
GSM972319	GSE39582	High Autophagy Risk	0.287811
GSM972320	GSE39582	High Autophagy Risk	0.100251
GSM972321	GSE39582	High Autophagy Risk	0.206562
GSM972322	GSE39582	High Autophagy Risk	0.0733309
GSM972323	GSE39582	High Autophagy Risk	0.0826397
GSM972324	GSE39582	Low Autophagy Risk	-0.131406
GSM972325	GSE39582	Low Autophagy Risk	-0.173359
GSM972326	GSE39582	High Autophagy Risk	0.028847
GSM972327	GSE39582	High Autophagy Risk	0.144684
GSM972328	GSE39582	Low Autophagy Risk	-0.161204
GSM972329	GSE39582	Low Autophagy Risk	-0.320419
GSM972330	GSE39582	Low Autophagy Risk	-0.325229
GSM972331	GSE39582	Low Autophagy Risk	-0.218743
GSM972332	GSE39582	Low Autophagy Risk	-0.160153
GSM972333	GSE39582	Low Autophagy Risk	-0.370587
GSM972334	GSE39582	Low Autophagy Risk	-0.155486
GSM972335	GSE39582	High Autophagy Risk	0.000698349
GSM972336	GSE39582	Low Autophagy Risk	-0.0846964
GSM972337	GSE39582	Low Autophagy Risk	-0.273695
GSM972338	GSE39582	High Autophagy Risk	0.0146476
GSM972339	GSE39582	High Autophagy Risk	0.268591
GSM972340	GSE39582	High Autophagy Risk	0.263209
GSM972341	GSE39582	Low Autophagy Risk	-0.2452
GSM972342	GSE39582	High Autophagy Risk	0.215048
GSM972343	GSE39582	Low Autophagy Risk	-0.026563
GSM972344	GSE39582	High Autophagy Risk	0.016421
GSM972345	GSE39582	High Autophagy Risk	0.0121715
GSM972346	GSE39582	Low Autophagy Risk	-0.0185182
GSM972347	GSE39582	High Autophagy Risk	0.187158
GSM972348	GSE39582	Low Autophagy Risk	-0.136439
GSM972349	GSE39582	High Autophagy Risk	0.00537153
GSM972350	GSE39582	Low Autophagy Risk	-0.445375
GSM972351	GSE39582	Low Autophagy Risk	-0.298579
GSM972352	GSE39582	Low Autophagy Risk	-0.390965
GSM972353	GSE39582	Low Autophagy Risk	-0.407115
GSM972354	GSE39582	Low Autophagy Risk	-0.290058
GSM972355	GSE39582	Low Autophagy Risk	-0.0516502
GSM972356	GSE39582	Low Autophagy Risk	-0.0149601
GSM972357	GSE39582	High Autophagy Risk	0.0212082
GSM972358	GSE39582	Low Autophagy Risk	-0.51583
GSM972359	GSE39582	Low Autophagy Risk	-0.164837
GSM972360	GSE39582	Low Autophagy Risk	-0.0391652
GSM972361	GSE39582	Low Autophagy Risk	-0.0667709
GSM972362	GSE39582	Low Autophagy Risk	-0.0546126
GSM972363	GSE39582	Low Autophagy Risk	-0.239837
GSM972364	GSE39582	High Autophagy Risk	0.187757
GSM972365	GSE39582	High Autophagy Risk	0.247961
GSM972366	GSE39582	High Autophagy Risk	0.184787
GSM972367	GSE39582	High Autophagy Risk	0.47807
GSM972368	GSE39582	High Autophagy Risk	0.124114
GSM972369	GSE39582	High Autophagy Risk	0.236701
GSM972370	GSE39582	High Autophagy Risk	0.300135
GSM972371	GSE39582	Low Autophagy Risk	-0.0465656
GSM972372	GSE39582	High Autophagy Risk	0.170447
GSM972373	GSE39582	High Autophagy Risk	0.365958
GSM972374	GSE39582	High Autophagy Risk	0.197575
GSM972375	GSE39582	High Autophagy Risk	0.235351
GSM972376	GSE39582	Low Autophagy Risk	-0.0651887
GSM972377	GSE39582	High Autophagy Risk	0.278224
GSM972378	GSE39582	High Autophagy Risk	0.371663
GSM972379	GSE39582	High Autophagy Risk	0.38683
GSM972380	GSE39582	High Autophagy Risk	0.124025
GSM972381	GSE39582	High Autophagy Risk	0.533018
GSM972382	GSE39582	High Autophagy Risk	0.176205
GSM972383	GSE39582	High Autophagy Risk	0.376878
GSM972384	GSE39582	High Autophagy Risk	0.0722222
GSM972385	GSE39582	High Autophagy Risk	0.111277
GSM972386	GSE39582	High Autophagy Risk	0.109123
GSM972387	GSE39582	High Autophagy Risk	0.377099
GSM972388	GSE39582	High Autophagy Risk	-0.00684294
GSM972389	GSE39582	Low Autophagy Risk	-0.0704839
GSM972390	GSE39582	High Autophagy Risk	0.209203
GSM972391	GSE39582	High Autophagy Risk	0.00805724
GSM972392	GSE39582	High Autophagy Risk	0.63841
GSM972393	GSE39582	High Autophagy Risk	0.314052
GSM972394	GSE39582	High Autophagy Risk	0.122354
GSM972395	GSE39582	Low Autophagy Risk	-0.0608886
GSM972396	GSE39582	Low Autophagy Risk	-0.531795
GSM972397	GSE39582	High Autophagy Risk	0.150345
GSM972398	GSE39582	Low Autophagy Risk	-0.258614
GSM972399	GSE39582	High Autophagy Risk	0.256978
GSM972400	GSE39582	High Autophagy Risk	0.210683
GSM972401	GSE39582	High Autophagy Risk	-0.00185676
GSM972402	GSE39582	Low Autophagy Risk	-0.112646
GSM972403	GSE39582	Low Autophagy Risk	-0.124251
GSM972404	GSE39582	Low Autophagy Risk	-0.237877
GSM972405	GSE39582	Low Autophagy Risk	-0.13088
GSM972406	GSE39582	Low Autophagy Risk	-0.39812
GSM972407	GSE39582	High Autophagy Risk	0.0418676
GSM972408	GSE39582	Low Autophagy Risk	-0.159054
GSM972409	GSE39582	Low Autophagy Risk	-0.0099006
GSM972410	GSE39582	High Autophagy Risk	0.417296
GSM972411	GSE39582	Low Autophagy Risk	-0.119713
GSM972412	GSE39582	High Autophagy Risk	0.267727
GSM972413	GSE39582	High Autophagy Risk	0.088059
GSM972414	GSE39582	Low Autophagy Risk	-0.379359
GSM972415	GSE39582	High Autophagy Risk	0.0847736
GSM972416	GSE39582	High Autophagy Risk	0.14209
GSM972417	GSE39582	Low Autophagy Risk	-0.0670814
GSM972418	GSE39582	Low Autophagy Risk	-0.127025
GSM972419	GSE39582	High Autophagy Risk	0.0193318
GSM972420	GSE39582	High Autophagy Risk	0.324137
GSM972421	GSE39582	High Autophagy Risk	0.200441
GSM972422	GSE39582	High Autophagy Risk	0.524751
GSM972423	GSE39582	High Autophagy Risk	0.174658
GSM972424	GSE39582	High Autophagy Risk	0.432111
GSM972425	GSE39582	High Autophagy Risk	0.186941
GSM972426	GSE39582	High Autophagy Risk	0.413718
GSM972427	GSE39582	High Autophagy Risk	0.521861
GSM972428	GSE39582	High Autophagy Risk	0.446191
GSM972429	GSE39582	High Autophagy Risk	0.133042
GSM972430	GSE39582	Low Autophagy Risk	-0.420306
GSM972431	GSE39582	Low Autophagy Risk	-0.0804015
GSM972432	GSE39582	Low Autophagy Risk	-0.170839
GSM972433	GSE39582	High Autophagy Risk	-0.00451045
GSM972434	GSE39582	Low Autophagy Risk	-0.0984041
GSM972435	GSE39582	Low Autophagy Risk	-0.127864
GSM972436	GSE39582	High Autophagy Risk	0.272305
GSM972437	GSE39582	High Autophagy Risk	0.213759
GSM972438	GSE39582	Low Autophagy Risk	-0.117376
GSM972439	GSE39582	Low Autophagy Risk	-0.109816
GSM972440	GSE39582	Low Autophagy Risk	-0.162947
GSM972441	GSE39582	High Autophagy Risk	0.195347
GSM972442	GSE39582	High Autophagy Risk	0.0963479
GSM972443	GSE39582	Low Autophagy Risk	-0.0331706
GSM972444	GSE39582	Low Autophagy Risk	-0.295463
GSM972445	GSE39582	Low Autophagy Risk	-0.441082
GSM972446	GSE39582	High Autophagy Risk	0.0838239
GSM972447	GSE39582	Low Autophagy Risk	-0.0769455
GSM972448	GSE39582	High Autophagy Risk	0.0249117
GSM972449	GSE39582	High Autophagy Risk	0.305554
GSM972450	GSE39582	High Autophagy Risk	-0.00223871
GSM972451	GSE39582	Low Autophagy Risk	-0.0381832
GSM972452	GSE39582	High Autophagy Risk	0.00910271
GSM972453	GSE39582	Low Autophagy Risk	-0.203098
GSM972454	GSE39582	High Autophagy Risk	0.049911
GSM972455	GSE39582	High Autophagy Risk	0.0324562
GSM972456	GSE39582	Low Autophagy Risk	-0.147379
GSM972457	GSE39582	Low Autophagy Risk	-0.0660034
GSM972458	GSE39582	Low Autophagy Risk	-0.218658
GSM972459	GSE39582	Low Autophagy Risk	-0.203645
GSM972460	GSE39582	Low Autophagy Risk	-0.225045
GSM972461	GSE39582	Low Autophagy Risk	-0.391963
GSM972462	GSE39582	High Autophagy Risk	0.0848872
GSM972463	GSE39582	High Autophagy Risk	0.0224043
GSM972464	GSE39582	High Autophagy Risk	0.15589
GSM972465	GSE39582	Low Autophagy Risk	-0.25775
GSM972466	GSE39582	Low Autophagy Risk	-0.185111
GSM972467	GSE39582	Low Autophagy Risk	-0.0898888
GSM972468	GSE39582	High Autophagy Risk	0.093004
GSM972469	GSE39582	Low Autophagy Risk	-0.00873084
GSM972470	GSE39582	High Autophagy Risk	0.129992
GSM972471	GSE39582	Low Autophagy Risk	-0.18098
GSM972472	GSE39582	High Autophagy Risk	0.0960113
GSM972473	GSE39582	High Autophagy Risk	0.333504
GSM972474	GSE39582	Low Autophagy Risk	-0.294863
GSM972475	GSE39582	High Autophagy Risk	0.0273949
GSM972476	GSE39582	High Autophagy Risk	0.112311
GSM972477	GSE39582	High Autophagy Risk	0.438678
GSM972478	GSE39582	Low Autophagy Risk	-0.0340494
GSM972479	GSE39582	High Autophagy Risk	0.163915
GSM972480	GSE39582	Low Autophagy Risk	-0.084602
GSM972481	GSE39582	High Autophagy Risk	0.0524796
GSM972482	GSE39582	Low Autophagy Risk	-0.130828
GSM972483	GSE39582	High Autophagy Risk	0.0106661
GSM972484	GSE39582	Low Autophagy Risk	-0.163555
GSM972485	GSE39582	Low Autophagy Risk	-0.185341
GSM972486	GSE39582	High Autophagy Risk	0.0998851
GSM972487	GSE39582	High Autophagy Risk	0.0814958
GSM972488	GSE39582	Low Autophagy Risk	-0.0912763
GSM972489	GSE39582	Low Autophagy Risk	-0.0142087
GSM972490	GSE39582	Low Autophagy Risk	-0.0121984
GSM972491	GSE39582	Low Autophagy Risk	-0.150297
GSM972492	GSE39582	Low Autophagy Risk	-0.408134
GSM972493	GSE39582	Low Autophagy Risk	-0.163501
GSM972494	GSE39582	Low Autophagy Risk	-0.340318
GSM972495	GSE39582	Low Autophagy Risk	-0.0596048
GSM972496	GSE39582	Low Autophagy Risk	-0.130204
GSM972497	GSE39582	Low Autophagy Risk	-0.115018
GSM972498	GSE39582	Low Autophagy Risk	-0.131017
GSM972499	GSE39582	Low Autophagy Risk	-0.317865
GSM972500	GSE39582	High Autophagy Risk	0.696201
GSM972501	GSE39582	High Autophagy Risk	0.599347
GSM972502	GSE39582	High Autophagy Risk	0.24354
GSM972503	GSE39582	High Autophagy Risk	0.0753041
GSM972504	GSE39582	High Autophagy Risk	0.491424
GSM972505	GSE39582	High Autophagy Risk	0.439107
GSM972506	GSE39582	High Autophagy Risk	0.203366
GSM972507	GSE39582	Low Autophagy Risk	-0.140147
GSM972508	GSE39582	Low Autophagy Risk	-0.0295614
GSM972509	GSE39582	Low Autophagy Risk	-0.474171
GSM972510	GSE39582	Low Autophagy Risk	-0.36271
GSM972511	GSE39582	Low Autophagy Risk	-0.321311
GSM972512	GSE39582	Low Autophagy Risk	-0.259929
GSM972513	GSE39582	High Autophagy Risk	0.197546
GSM972514	GSE39582	High Autophagy Risk	0.00476275
GSM972515	GSE39582	Low Autophagy Risk	-0.443906
GSM972516	GSE39582	Low Autophagy Risk	-0.237028
GSM972517	GSE39582	Low Autophagy Risk	-0.174656
GSM972518	GSE39582	High Autophagy Risk	0.271212
GSM972519	GSE39582	High Autophagy Risk	0.383233
GSM972520	GSE39582	Low Autophagy Risk	-0.561426
GSM972521	GSE39582	Low Autophagy Risk	-0.169334
GSM972522	GSE39582	Low Autophagy Risk	-0.0594259
TCGA-3L-AA1B-01	TCGA	Low Autophagy Risk	-0.029153
TCGA-4N-A93T-01	TCGA	High Autophagy Risk	0.1891
TCGA-4T-AA8H-01	TCGA	High Autophagy Risk	0.169869
TCGA-5M-AAT4-01	TCGA	High Autophagy Risk	0.0560323
TCGA-5M-AAT6-01	TCGA	Low Autophagy Risk	-0.0793331
TCGA-5M-AATE-01	TCGA	High Autophagy Risk	0.250288
TCGA-A6-2675-01	TCGA	High Autophagy Risk	0.123901
TCGA-A6-2682-01	TCGA	High Autophagy Risk	0.196915
TCGA-A6-2684-01	TCGA	High Autophagy Risk	0.0907239
TCGA-A6-2685-01	TCGA	High Autophagy Risk	0.130832
TCGA-A6-2686-01	TCGA	High Autophagy Risk	0.326703
TCGA-A6-4105-01	TCGA	High Autophagy Risk	0.217073
TCGA-A6-5656-01	TCGA	High Autophagy Risk	0.239975
TCGA-A6-5657-01	TCGA	Low Autophagy Risk	-0.100368
TCGA-A6-5659-01	TCGA	High Autophagy Risk	0.478447
TCGA-A6-5660-01	TCGA	Low Autophagy Risk	-0.0994802
TCGA-A6-5661-01	TCGA	Low Autophagy Risk	-0.247729
TCGA-A6-5662-01	TCGA	Low Autophagy Risk	-0.461098
TCGA-A6-5664-01	TCGA	High Autophagy Risk	0.0696154
TCGA-A6-5665-01	TCGA	Low Autophagy Risk	-0.269182
TCGA-A6-5666-01	TCGA	Low Autophagy Risk	-0.0425765
TCGA-A6-5667-01	TCGA	Low Autophagy Risk	-0.0758989
TCGA-A6-6137-01	TCGA	High Autophagy Risk	0.15852
TCGA-A6-6138-01	TCGA	Low Autophagy Risk	-0.0860377
TCGA-A6-6140-01	TCGA	Low Autophagy Risk	-0.201126
TCGA-A6-6141-01	TCGA	High Autophagy Risk	0.0257197
TCGA-A6-6142-01	TCGA	High Autophagy Risk	0.164211
TCGA-A6-6648-01	TCGA	Low Autophagy Risk	-0.219538
TCGA-A6-6649-01	TCGA	High Autophagy Risk	0.0645982
TCGA-A6-6650-01	TCGA	Low Autophagy Risk	-0.0508693
TCGA-A6-6651-01	TCGA	High Autophagy Risk	0.0515064
TCGA-A6-6652-01	TCGA	Low Autophagy Risk	-0.32762
TCGA-A6-6653-01	TCGA	High Autophagy Risk	0.0758826
TCGA-A6-6654-01	TCGA	High Autophagy Risk	0.0344244
TCGA-A6-6780-01	TCGA	Low Autophagy Risk	-0.122921
TCGA-A6-6781-01	TCGA	Low Autophagy Risk	-0.127364
TCGA-A6-6782-01	TCGA	High Autophagy Risk	0.370699
TCGA-A6-A565-01	TCGA	High Autophagy Risk	0.17937
TCGA-A6-A566-01	TCGA	Low Autophagy Risk	-0.055204
TCGA-A6-A567-01	TCGA	High Autophagy Risk	0.10734
TCGA-A6-A56B-01	TCGA	High Autophagy Risk	0.16599
TCGA-A6-A5ZU-01	TCGA	High Autophagy Risk	0.118802
TCGA-AA-3489-01	TCGA	High Autophagy Risk	0.0540552
TCGA-AA-3492-01	TCGA	Low Autophagy Risk	-0.101164
TCGA-AA-3495-01	TCGA	Low Autophagy Risk	-0.277252
TCGA-AA-3496-01	TCGA	Low Autophagy Risk	-0.0909753
TCGA-AA-3502-01	TCGA	High Autophagy Risk	0.087048
TCGA-AA-3506-01	TCGA	High Autophagy Risk	0.120259
TCGA-AA-3509-01	TCGA	Low Autophagy Risk	-0.0226547
TCGA-AA-3511-01	TCGA	High Autophagy Risk	0.0190596
TCGA-AA-3526-01	TCGA	Low Autophagy Risk	-0.13268
TCGA-AA-3655-01	TCGA	High Autophagy Risk	0.0760499
TCGA-AA-3660-01	TCGA	High Autophagy Risk	0.00291171
TCGA-AA-3662-01	TCGA	High Autophagy Risk	0.149199
TCGA-AA-3663-01	TCGA	Low Autophagy Risk	-0.136864
TCGA-AA-3675-01	TCGA	Low Autophagy Risk	-0.0576238
TCGA-AA-3685-01	TCGA	Low Autophagy Risk	-0.0600684
TCGA-AA-3697-01	TCGA	High Autophagy Risk	0.155104
TCGA-AA-3712-01	TCGA	Low Autophagy Risk	-0.174926
TCGA-AA-3713-01	TCGA	Low Autophagy Risk	-0.0463112
TCGA-AA-A01P-01	TCGA	Low Autophagy Risk	-0.156994
TCGA-AA-A01X-01	TCGA	High Autophagy Risk	0.0222009
TCGA-AA-A01Z-01	TCGA	High Autophagy Risk	0.0476698
TCGA-AA-A02K-01	TCGA	High Autophagy Risk	0.258846
TCGA-AA-A02Y-01	TCGA	High Autophagy Risk	0.238885
TCGA-AD-5900-01	TCGA	Low Autophagy Risk	-0.345646
TCGA-AD-6548-01	TCGA	High Autophagy Risk	0.0269404
TCGA-AD-6888-01	TCGA	High Autophagy Risk	0.192006
TCGA-AD-6889-01	TCGA	Low Autophagy Risk	-0.124677
TCGA-AD-6890-01	TCGA	High Autophagy Risk	0.0312284
TCGA-AD-6895-01	TCGA	Low Autophagy Risk	-0.224891
TCGA-AD-6899-01	TCGA	High Autophagy Risk	0.245507
TCGA-AD-6901-01	TCGA	High Autophagy Risk	0.49277
TCGA-AD-6963-01	TCGA	High Autophagy Risk	0.114974
TCGA-AD-6964-01	TCGA	High Autophagy Risk	0.0590963
TCGA-AD-6965-01	TCGA	Low Autophagy Risk	-0.0497237
TCGA-AD-A5EJ-01	TCGA	Low Autophagy Risk	-0.256341
TCGA-AD-A5EK-01	TCGA	High Autophagy Risk	0.141405
TCGA-AM-5820-01	TCGA	Low Autophagy Risk	-0.531868
TCGA-AM-5821-01	TCGA	Low Autophagy Risk	-0.387903
TCGA-AU-3779-01	TCGA	High Autophagy Risk	0.311576
TCGA-AU-6004-01	TCGA	Low Autophagy Risk	-0.210927
TCGA-AY-5543-01	TCGA	Low Autophagy Risk	-0.14461
TCGA-AY-6196-01	TCGA	High Autophagy Risk	0.250227
TCGA-AY-6197-01	TCGA	Low Autophagy Risk	-0.22831
TCGA-AY-6386-01	TCGA	Low Autophagy Risk	-0.20051
TCGA-AY-A54L-01	TCGA	High Autophagy Risk	0.257458
TCGA-AY-A69D-01	TCGA	Low Autophagy Risk	-0.0366424
TCGA-AY-A71X-01	TCGA	High Autophagy Risk	0.04903
TCGA-AY-A8YK-01	TCGA	High Autophagy Risk	0.253426
TCGA-AZ-4313-01	TCGA	Low Autophagy Risk	-0.0235708
TCGA-AZ-4315-01	TCGA	Low Autophagy Risk	-0.206392
TCGA-AZ-4323-01	TCGA	High Autophagy Risk	0.0101269
TCGA-AZ-4614-01	TCGA	High Autophagy Risk	0.162821
TCGA-AZ-4615-01	TCGA	Low Autophagy Risk	-0.171322
TCGA-AZ-4616-01	TCGA	High Autophagy Risk	0.122416
TCGA-AZ-4682-01	TCGA	High Autophagy Risk	0.0101155
TCGA-AZ-4684-01	TCGA	High Autophagy Risk	-0.00324986
TCGA-AZ-5403-01	TCGA	Low Autophagy Risk	-0.212548
TCGA-AZ-5407-01	TCGA	Low Autophagy Risk	-0.00982623
TCGA-AZ-6598-01	TCGA	Low Autophagy Risk	-0.297255
TCGA-AZ-6599-01	TCGA	High Autophagy Risk	0.135547
TCGA-AZ-6600-01	TCGA	High Autophagy Risk	0.0223348
TCGA-AZ-6601-01	TCGA	Low Autophagy Risk	-0.283596
TCGA-AZ-6603-01	TCGA	High Autophagy Risk	0.222947
TCGA-AZ-6605-01	TCGA	Low Autophagy Risk	-0.0385525
TCGA-AZ-6606-01	TCGA	Low Autophagy Risk	-0.36878
TCGA-AZ-6607-01	TCGA	Low Autophagy Risk	-0.0453663
TCGA-AZ-6608-01	TCGA	Low Autophagy Risk	-0.0310954
TCGA-CA-5254-01	TCGA	Low Autophagy Risk	-0.435236
TCGA-CA-5255-01	TCGA	High Autophagy Risk	0.0618361
TCGA-CA-5256-01	TCGA	Low Autophagy Risk	-0.147503
TCGA-CA-5796-01	TCGA	Low Autophagy Risk	-0.153614
TCGA-CA-5797-01	TCGA	Low Autophagy Risk	-0.0207147
TCGA-CA-6715-01	TCGA	High Autophagy Risk	0.205405
TCGA-CA-6716-01	TCGA	High Autophagy Risk	0.147587
TCGA-CA-6717-01	TCGA	Low Autophagy Risk	-0.221051
TCGA-CA-6718-01	TCGA	Low Autophagy Risk	-0.191201
TCGA-CA-6719-01	TCGA	High Autophagy Risk	0.0930437
TCGA-CK-4947-01	TCGA	Low Autophagy Risk	-0.32862
TCGA-CK-4948-01	TCGA	Low Autophagy Risk	-0.0279074
TCGA-CK-4950-01	TCGA	High Autophagy Risk	0.061215
TCGA-CK-4951-01	TCGA	Low Autophagy Risk	-0.0651399
TCGA-CK-4952-01	TCGA	Low Autophagy Risk	-0.0744029
TCGA-CK-5912-01	TCGA	Low Autophagy Risk	-0.218066
TCGA-CK-5913-01	TCGA	Low Autophagy Risk	-0.48894
TCGA-CK-5914-01	TCGA	Low Autophagy Risk	-0.190155
TCGA-CK-5915-01	TCGA	Low Autophagy Risk	-0.120077
TCGA-CK-5916-01	TCGA	Low Autophagy Risk	-0.328793
TCGA-CK-6746-01	TCGA	High Autophagy Risk	-0.00239016
TCGA-CK-6747-01	TCGA	Low Autophagy Risk	-0.0157842
TCGA-CK-6748-01	TCGA	High Autophagy Risk	0.156992
TCGA-CK-6751-01	TCGA	Low Autophagy Risk	-0.251576
TCGA-CM-4743-01	TCGA	Low Autophagy Risk	-0.37505
TCGA-CM-4744-01	TCGA	Low Autophagy Risk	-0.0594114
TCGA-CM-4747-01	TCGA	Low Autophagy Risk	-0.0593518
TCGA-CM-4751-01	TCGA	Low Autophagy Risk	-0.1915
TCGA-CM-5344-01	TCGA	High Autophagy Risk	0.171795
TCGA-CM-5348-01	TCGA	Low Autophagy Risk	-0.05217
TCGA-CM-5349-01	TCGA	Low Autophagy Risk	-0.113608
TCGA-CM-5860-01	TCGA	Low Autophagy Risk	-0.0456573
TCGA-CM-5861-01	TCGA	Low Autophagy Risk	-0.273776
TCGA-CM-5862-01	TCGA	Low Autophagy Risk	-0.38829
TCGA-CM-5863-01	TCGA	Low Autophagy Risk	-0.0681749
TCGA-CM-5864-01	TCGA	High Autophagy Risk	0.215874
TCGA-CM-5868-01	TCGA	Low Autophagy Risk	-0.0951701
TCGA-CM-6161-01	TCGA	Low Autophagy Risk	-0.279813
TCGA-CM-6162-01	TCGA	Low Autophagy Risk	-0.0492693
TCGA-CM-6163-01	TCGA	High Autophagy Risk	0.126755
TCGA-CM-6164-01	TCGA	High Autophagy Risk	0.214791
TCGA-CM-6165-01	TCGA	Low Autophagy Risk	-0.217061
TCGA-CM-6166-01	TCGA	High Autophagy Risk	0.198068
TCGA-CM-6167-01	TCGA	Low Autophagy Risk	-0.120345
TCGA-CM-6168-01	TCGA	Low Autophagy Risk	-0.296245
TCGA-CM-6169-01	TCGA	High Autophagy Risk	0.0348177
TCGA-CM-6170-01	TCGA	High Autophagy Risk	0.0476308
TCGA-CM-6171-01	TCGA	Low Autophagy Risk	-0.0894498
TCGA-CM-6172-01	TCGA	Low Autophagy Risk	-0.145666
TCGA-CM-6674-01	TCGA	Low Autophagy Risk	-0.0325862
TCGA-CM-6675-01	TCGA	High Autophagy Risk	0.150283
TCGA-CM-6676-01	TCGA	Low Autophagy Risk	-0.242215
TCGA-CM-6677-01	TCGA	High Autophagy Risk	0.00535941
TCGA-CM-6678-01	TCGA	High Autophagy Risk	0.0653603
TCGA-CM-6679-01	TCGA	High Autophagy Risk	0.11623
TCGA-CM-6680-01	TCGA	Low Autophagy Risk	-0.0266224
TCGA-D5-5537-01	TCGA	Low Autophagy Risk	-0.0169057
TCGA-D5-5538-01	TCGA	High Autophagy Risk	0.102475
TCGA-D5-5539-01	TCGA	High Autophagy Risk	-0.00586587
TCGA-D5-5540-01	TCGA	Low Autophagy Risk	-0.549276
TCGA-D5-5541-01	TCGA	Low Autophagy Risk	-0.0206438
TCGA-D5-6529-01	TCGA	High Autophagy Risk	0.0488618
TCGA-D5-6530-01	TCGA	High Autophagy Risk	0.0417497
TCGA-D5-6531-01	TCGA	Low Autophagy Risk	-0.189655
TCGA-D5-6532-01	TCGA	High Autophagy Risk	0.179741
TCGA-D5-6533-01	TCGA	Low Autophagy Risk	-0.445996
TCGA-D5-6534-01	TCGA	Low Autophagy Risk	-0.225476
TCGA-D5-6535-01	TCGA	Low Autophagy Risk	-0.0188777
TCGA-D5-6536-01	TCGA	High Autophagy Risk	0.0955732
TCGA-D5-6537-01	TCGA	High Autophagy Risk	0.058024
TCGA-D5-6538-01	TCGA	High Autophagy Risk	0.0333514
TCGA-D5-6539-01	TCGA	High Autophagy Risk	0.0325245
TCGA-D5-6540-01	TCGA	Low Autophagy Risk	-0.050348
TCGA-D5-6541-01	TCGA	Low Autophagy Risk	-0.344944
TCGA-D5-6898-01	TCGA	Low Autophagy Risk	-0.265339
TCGA-D5-6920-01	TCGA	Low Autophagy Risk	-0.0360851
TCGA-D5-6922-01	TCGA	Low Autophagy Risk	-0.0892051
TCGA-D5-6923-01	TCGA	Low Autophagy Risk	-0.173362
TCGA-D5-6924-01	TCGA	High Autophagy Risk	0.356524
TCGA-D5-6926-01	TCGA	High Autophagy Risk	0.0424384
TCGA-D5-6927-01	TCGA	Low Autophagy Risk	-0.159415
TCGA-D5-6928-01	TCGA	Low Autophagy Risk	-0.224339
TCGA-D5-6929-01	TCGA	High Autophagy Risk	0.322989
TCGA-D5-6930-01	TCGA	Low Autophagy Risk	-0.187575
TCGA-D5-6931-01	TCGA	Low Autophagy Risk	-0.141389
TCGA-D5-6932-01	TCGA	High Autophagy Risk	0.161532
TCGA-D5-7000-01	TCGA	Low Autophagy Risk	-0.0498738
TCGA-DM-A0X9-01	TCGA	High Autophagy Risk	0.126371
TCGA-DM-A0XD-01	TCGA	Low Autophagy Risk	-0.13141
TCGA-DM-A0XF-01	TCGA	Low Autophagy Risk	-0.194409
TCGA-DM-A1D0-01	TCGA	High Autophagy Risk	0.0311886
TCGA-DM-A1D4-01	TCGA	Low Autophagy Risk	-0.106998
TCGA-DM-A1D6-01	TCGA	Low Autophagy Risk	-0.129543
TCGA-DM-A1D7-01	TCGA	High Autophagy Risk	0.089405
TCGA-DM-A1D8-01	TCGA	High Autophagy Risk	0.246772
TCGA-DM-A1D9-01	TCGA	Low Autophagy Risk	-0.0854577
TCGA-DM-A1DA-01	TCGA	High Autophagy Risk	0.158745
TCGA-DM-A1DB-01	TCGA	High Autophagy Risk	0.305018
TCGA-DM-A1HA-01	TCGA	Low Autophagy Risk	-0.172994
TCGA-DM-A1HB-01	TCGA	Low Autophagy Risk	-0.138272
TCGA-DM-A280-01	TCGA	Low Autophagy Risk	-0.196964
TCGA-DM-A282-01	TCGA	High Autophagy Risk	0.453587
TCGA-DM-A285-01	TCGA	Low Autophagy Risk	-0.219809
TCGA-DM-A288-01	TCGA	Low Autophagy Risk	-0.0319964
TCGA-DM-A28A-01	TCGA	High Autophagy Risk	0.0502439
TCGA-DM-A28C-01	TCGA	Low Autophagy Risk	-0.157093
TCGA-DM-A28E-01	TCGA	Low Autophagy Risk	-0.180406
TCGA-DM-A28F-01	TCGA	High Autophagy Risk	0.295662
TCGA-DM-A28G-01	TCGA	Low Autophagy Risk	-0.200978
TCGA-DM-A28H-01	TCGA	High Autophagy Risk	0.0387143
TCGA-DM-A28K-01	TCGA	High Autophagy Risk	0.0341204
TCGA-DM-A28M-01	TCGA	Low Autophagy Risk	-0.0776281
TCGA-F4-6459-01	TCGA	High Autophagy Risk	0.0951932
TCGA-F4-6460-01	TCGA	Low Autophagy Risk	-0.0204353
TCGA-F4-6461-01	TCGA	Low Autophagy Risk	-0.0248486
TCGA-F4-6463-01	TCGA	Low Autophagy Risk	-0.183743
TCGA-F4-6569-01	TCGA	Low Autophagy Risk	-0.189312
TCGA-F4-6570-01	TCGA	Low Autophagy Risk	-0.0106701
TCGA-F4-6703-01	TCGA	Low Autophagy Risk	-0.110505
TCGA-F4-6704-01	TCGA	High Autophagy Risk	0.0174366
TCGA-F4-6805-01	TCGA	Low Autophagy Risk	-0.188174
TCGA-F4-6806-01	TCGA	High Autophagy Risk	0.0182036
TCGA-F4-6807-01	TCGA	Low Autophagy Risk	-0.0568507
TCGA-F4-6808-01	TCGA	High Autophagy Risk	0.484523
TCGA-F4-6809-01	TCGA	Low Autophagy Risk	-0.0776092
TCGA-F4-6854-01	TCGA	High Autophagy Risk	0.0977949
TCGA-F4-6855-01	TCGA	High Autophagy Risk	0.0286206
TCGA-F4-6856-01	TCGA	Low Autophagy Risk	-0.197764
TCGA-G4-6293-01	TCGA	Low Autophagy Risk	-0.197918
TCGA-G4-6294-01	TCGA	High Autophagy Risk	0.140915
TCGA-G4-6295-01	TCGA	Low Autophagy Risk	-0.32571
TCGA-G4-6297-01	TCGA	High Autophagy Risk	0.029533
TCGA-G4-6298-01	TCGA	High Autophagy Risk	0.180217
TCGA-G4-6299-01	TCGA	Low Autophagy Risk	-0.202991
TCGA-G4-6302-01	TCGA	Low Autophagy Risk	-0.279436
TCGA-G4-6303-01	TCGA	High Autophagy Risk	0.0173826
TCGA-G4-6304-01	TCGA	High Autophagy Risk	0.0104861
TCGA-G4-6306-01	TCGA	High Autophagy Risk	0.0252087
TCGA-G4-6307-01	TCGA	Low Autophagy Risk	-0.06672
TCGA-G4-6309-01	TCGA	Low Autophagy Risk	-0.402048
TCGA-G4-6310-01	TCGA	Low Autophagy Risk	-0.236079
TCGA-G4-6311-01	TCGA	High Autophagy Risk	0.126249
TCGA-G4-6314-01	TCGA	Low Autophagy Risk	-0.161215
TCGA-G4-6315-01	TCGA	High Autophagy Risk	0.0362633
TCGA-G4-6317-01	TCGA	High Autophagy Risk	0.133335
TCGA-G4-6317-02	TCGA	High Autophagy Risk	0.218104
TCGA-G4-6320-01	TCGA	High Autophagy Risk	0.0892592
TCGA-G4-6321-01	TCGA	High Autophagy Risk	0.0360326
TCGA-G4-6322-01	TCGA	High Autophagy Risk	0.100283
TCGA-G4-6323-01	TCGA	Low Autophagy Risk	-0.147757
TCGA-G4-6586-01	TCGA	Low Autophagy Risk	-0.167646
TCGA-G4-6588-01	TCGA	Low Autophagy Risk	-0.0819205
TCGA-G4-6625-01	TCGA	High Autophagy Risk	0.0925906
TCGA-G4-6626-01	TCGA	Low Autophagy Risk	-0.126075
TCGA-G4-6627-01	TCGA	Low Autophagy Risk	-0.152536
TCGA-G4-6628-01	TCGA	Low Autophagy Risk	-0.225285
TCGA-NH-A50T-01	TCGA	Low Autophagy Risk	-0.436855
TCGA-NH-A50U-01	TCGA	High Autophagy Risk	0.231289
TCGA-NH-A50V-01	TCGA	High Autophagy Risk	0.0910923
TCGA-NH-A5IV-01	TCGA	High Autophagy Risk	0.0727725
TCGA-NH-A6GA-01	TCGA	Low Autophagy Risk	-0.272875
TCGA-NH-A6GB-01	TCGA	Low Autophagy Risk	-0.412264
TCGA-NH-A6GC-01	TCGA	High Autophagy Risk	0.27347
TCGA-NH-A8F7-06	TCGA	High Autophagy Risk	0.142618
TCGA-NH-A8F7-01	TCGA	High Autophagy Risk	0.174344
TCGA-NH-A8F8-01	TCGA	High Autophagy Risk	-0.00799754
TCGA-QG-A5YV-01	TCGA	Low Autophagy Risk	-0.0589273
TCGA-QG-A5YW-01	TCGA	High Autophagy Risk	0.126067
TCGA-QG-A5YX-01	TCGA	High Autophagy Risk	0.0956785
TCGA-QG-A5Z1-01	TCGA	Low Autophagy Risk	-0.020079
TCGA-QG-A5Z2-01	TCGA	High Autophagy Risk	0.0129868
TCGA-QL-A97D-01	TCGA	High Autophagy Risk	0.229177
TCGA-RU-A8FL-01	TCGA	Low Autophagy Risk	-0.27469
TCGA-SS-A7HO-01	TCGA	High Autophagy Risk	0.230751
TCGA-T9-A92H-01	TCGA	High Autophagy Risk	0.165519
TCGA-WS-AB45-01	TCGA	Low Autophagy Risk	-0.162043
TCGA-AF-2687-01	TCGA	High Autophagy Risk	0.129136
TCGA-AF-2690-01	TCGA	High Autophagy Risk	0.0689519
TCGA-AF-2693-01	TCGA	Low Autophagy Risk	-0.440839
TCGA-AF-3911-01	TCGA	Low Autophagy Risk	-0.0410247
TCGA-AF-4110-01	TCGA	Low Autophagy Risk	-0.102832
TCGA-AF-5654-01	TCGA	Low Autophagy Risk	-0.131674
TCGA-AF-6136-01	TCGA	High Autophagy Risk	0.108304
TCGA-AF-6655-01	TCGA	Low Autophagy Risk	-0.082527
TCGA-AF-6672-01	TCGA	High Autophagy Risk	0.186771
TCGA-AF-A56K-01	TCGA	High Autophagy Risk	0.231501
TCGA-AF-A56L-01	TCGA	Low Autophagy Risk	-0.0184142
TCGA-AF-A56N-01	TCGA	High Autophagy Risk	0.206649
TCGA-AG-3591-01	TCGA	High Autophagy Risk	0.0155456
TCGA-AG-3592-01	TCGA	High Autophagy Risk	0.0530397
TCGA-AG-3725-01	TCGA	High Autophagy Risk	0.0739875
TCGA-AG-3731-01	TCGA	Low Autophagy Risk	-0.193598
TCGA-AG-3732-01	TCGA	Low Autophagy Risk	-0.0416746
TCGA-AG-3742-01	TCGA	High Autophagy Risk	0.00630382
TCGA-AG-3902-01	TCGA	High Autophagy Risk	0.203648
TCGA-AG-4021-01	TCGA	High Autophagy Risk	0.00780857
TCGA-AG-4022-01	TCGA	High Autophagy Risk	0.172471
TCGA-AH-6544-01	TCGA	Low Autophagy Risk	-0.0545405
TCGA-AH-6547-01	TCGA	High Autophagy Risk	0.078919
TCGA-AH-6549-01	TCGA	Low Autophagy Risk	-0.0284882
TCGA-AH-6643-01	TCGA	Low Autophagy Risk	-0.105767
TCGA-AH-6644-01	TCGA	Low Autophagy Risk	-0.0690711
TCGA-AH-6897-01	TCGA	High Autophagy Risk	0.0504875
TCGA-AH-6903-01	TCGA	High Autophagy Risk	0.0781962
TCGA-BM-6198-01	TCGA	High Autophagy Risk	0.0835681
TCGA-CI-6619-01	TCGA	High Autophagy Risk	0.0364841
TCGA-CI-6620-01	TCGA	Low Autophagy Risk	-0.155436
TCGA-CI-6621-01	TCGA	Low Autophagy Risk	-0.402114
TCGA-CI-6622-01	TCGA	Low Autophagy Risk	-0.267368
TCGA-CI-6623-01	TCGA	Low Autophagy Risk	-0.0933227
TCGA-CI-6624-01	TCGA	Low Autophagy Risk	-0.0170369
TCGA-CL-4957-01	TCGA	High Autophagy Risk	-1.64e-06
TCGA-CL-5917-01	TCGA	Low Autophagy Risk	-0.114852
TCGA-CL-5918-01	TCGA	High Autophagy Risk	0.125556
TCGA-DC-4745-01	TCGA	Low Autophagy Risk	-0.223024
TCGA-DC-4749-01	TCGA	Low Autophagy Risk	-0.0434924
TCGA-DC-5337-01	TCGA	High Autophagy Risk	0.23491
TCGA-DC-5869-01	TCGA	Low Autophagy Risk	-0.0701713
TCGA-DC-6154-01	TCGA	High Autophagy Risk	0.489264
TCGA-DC-6155-01	TCGA	High Autophagy Risk	0.568714
TCGA-DC-6156-01	TCGA	High Autophagy Risk	0.120889
TCGA-DC-6157-01	TCGA	Low Autophagy Risk	-0.0635509
TCGA-DC-6158-01	TCGA	High Autophagy Risk	0.156168
TCGA-DC-6160-01	TCGA	Low Autophagy Risk	-0.149368
TCGA-DC-6681-01	TCGA	Low Autophagy Risk	-0.106059
TCGA-DC-6682-01	TCGA	Low Autophagy Risk	-0.344734
TCGA-DC-6683-01	TCGA	Low Autophagy Risk	-0.111504
TCGA-DT-5265-01	TCGA	High Autophagy Risk	0.342721
TCGA-DY-A0XA-01	TCGA	High Autophagy Risk	0.12306
TCGA-DY-A1DC-01	TCGA	Low Autophagy Risk	-0.203043
TCGA-DY-A1DD-01	TCGA	High Autophagy Risk	0.454361
TCGA-DY-A1DE-01	TCGA	High Autophagy Risk	0.17208
TCGA-DY-A1DF-01	TCGA	High Autophagy Risk	0.222778
TCGA-DY-A1DG-01	TCGA	High Autophagy Risk	0.269067
TCGA-DY-A1H8-01	TCGA	High Autophagy Risk	0.544688
TCGA-EF-5830-01	TCGA	Low Autophagy Risk	-0.173967
TCGA-EF-5831-01	TCGA	Low Autophagy Risk	-0.0963445
TCGA-EI-6506-01	TCGA	High Autophagy Risk	0.0296625
TCGA-EI-6507-01	TCGA	Low Autophagy Risk	-0.264268
TCGA-EI-6508-01	TCGA	Low Autophagy Risk	-0.243449
TCGA-EI-6509-01	TCGA	Low Autophagy Risk	-0.193285
TCGA-EI-6510-01	TCGA	Low Autophagy Risk	-0.221315
TCGA-EI-6511-01	TCGA	Low Autophagy Risk	-0.108785
TCGA-EI-6512-01	TCGA	High Autophagy Risk	0.176405
TCGA-EI-6513-01	TCGA	High Autophagy Risk	0.0388205
TCGA-EI-6514-01	TCGA	High Autophagy Risk	0.163157
TCGA-EI-6881-01	TCGA	High Autophagy Risk	0.12244
TCGA-EI-6882-01	TCGA	Low Autophagy Risk	-0.181613
TCGA-EI-6883-01	TCGA	Low Autophagy Risk	-0.383118
TCGA-EI-6884-01	TCGA	Low Autophagy Risk	-0.195505
TCGA-EI-6885-01	TCGA	Low Autophagy Risk	-0.129561
TCGA-EI-6917-01	TCGA	Low Autophagy Risk	-0.104978
TCGA-EI-7002-01	TCGA	High Autophagy Risk	0.224297
TCGA-EI-7004-01	TCGA	Low Autophagy Risk	-0.024157
TCGA-F5-6464-01	TCGA	Low Autophagy Risk	-0.186897
TCGA-F5-6465-01	TCGA	Low Autophagy Risk	-0.306402
TCGA-F5-6571-01	TCGA	High Autophagy Risk	0.022315
TCGA-F5-6702-01	TCGA	High Autophagy Risk	0.0436508
TCGA-F5-6810-01	TCGA	Low Autophagy Risk	-0.0252951
TCGA-F5-6811-01	TCGA	Low Autophagy Risk	-0.212761
TCGA-F5-6812-01	TCGA	Low Autophagy Risk	-0.104652
TCGA-F5-6813-01	TCGA	Low Autophagy Risk	-0.270882
TCGA-F5-6814-01	TCGA	Low Autophagy Risk	-0.144703
TCGA-F5-6861-01	TCGA	Low Autophagy Risk	-0.168119
TCGA-F5-6863-01	TCGA	Low Autophagy Risk	-0.213107
TCGA-F5-6864-01	TCGA	Low Autophagy Risk	-0.268633
TCGA-G5-6233-01	TCGA	High Autophagy Risk	0.00909072
TCGA-G5-6235-01	TCGA	High Autophagy Risk	0.276798
TCGA-G5-6572-01	TCGA	High Autophagy Risk	0.00515717
TCGA-G5-6572-02	TCGA	High Autophagy Risk	0.626008
TCGA-G5-6641-01	TCGA	Low Autophagy Risk	-0.193348
TCGA-A6-2671-01	TCGA	High Autophagy Risk	0.329018
TCGA-A6-2672-01	TCGA	Low Autophagy Risk	-0.318873
TCGA-A6-2674-01	TCGA	High Autophagy Risk	0.176213
TCGA-A6-2676-01	TCGA	Low Autophagy Risk	-0.0341303
TCGA-A6-2677-01	TCGA	Low Autophagy Risk	-0.403079
TCGA-A6-2678-01	TCGA	Low Autophagy Risk	-0.365966
TCGA-A6-2679-01	TCGA	High Autophagy Risk	0.158809
TCGA-A6-2680-01	TCGA	High Autophagy Risk	0.185255
TCGA-A6-2681-01	TCGA	High Autophagy Risk	0.094488
TCGA-A6-2683-01	TCGA	High Autophagy Risk	0.841473
TCGA-A6-3807-01	TCGA	Low Autophagy Risk	-0.00880482
TCGA-A6-3808-01	TCGA	Low Autophagy Risk	-0.114895
TCGA-A6-3809-01	TCGA	Low Autophagy Risk	-0.430454
TCGA-A6-3810-01	TCGA	High Autophagy Risk	-0.00854442
TCGA-A6-4107-01	TCGA	High Autophagy Risk	-0.00535252
TCGA-AA-3488-01	TCGA	High Autophagy Risk	0.122348
TCGA-AA-3494-01	TCGA	Low Autophagy Risk	-0.296332
TCGA-AA-3510-01	TCGA	Low Autophagy Risk	-0.171595
TCGA-AA-3514-01	TCGA	High Autophagy Risk	0.33036
TCGA-AA-3516-01	TCGA	Low Autophagy Risk	-0.426168
TCGA-AA-3517-01	TCGA	High Autophagy Risk	0.0951957
TCGA-AA-3518-01	TCGA	Low Autophagy Risk	-0.0965749
TCGA-AA-3519-01	TCGA	High Autophagy Risk	0.304407
TCGA-AA-3520-01	TCGA	Low Autophagy Risk	-0.203153
TCGA-AA-3521-01	TCGA	Low Autophagy Risk	-0.0475774
TCGA-AA-3522-01	TCGA	Low Autophagy Risk	-0.076705
TCGA-AA-3524-01	TCGA	Low Autophagy Risk	-0.448057
TCGA-AA-3525-01	TCGA	Low Autophagy Risk	-0.101976
TCGA-AA-3527-01	TCGA	High Autophagy Risk	0.153001
TCGA-AA-3529-01	TCGA	Low Autophagy Risk	-0.108038
TCGA-AA-3530-01	TCGA	Low Autophagy Risk	-0.0625703
TCGA-AA-3531-01	TCGA	High Autophagy Risk	0.49197
TCGA-AA-3532-01	TCGA	Low Autophagy Risk	-0.0963075
TCGA-AA-3534-01	TCGA	Low Autophagy Risk	-0.223006
TCGA-AA-3538-01	TCGA	Low Autophagy Risk	-0.179922
TCGA-AA-3542-01	TCGA	High Autophagy Risk	0.307975
TCGA-AA-3543-01	TCGA	Low Autophagy Risk	-0.152592
TCGA-AA-3544-01	TCGA	Low Autophagy Risk	-0.093512
TCGA-AA-3548-01	TCGA	High Autophagy Risk	0.369702
TCGA-AA-3549-01	TCGA	High Autophagy Risk	0.0970558
TCGA-AA-3552-01	TCGA	High Autophagy Risk	0.185069
TCGA-AA-3553-01	TCGA	Low Autophagy Risk	-0.149162
TCGA-AA-3554-01	TCGA	High Autophagy Risk	0.0510228
TCGA-AA-3555-01	TCGA	Low Autophagy Risk	-0.202407
TCGA-AA-3556-01	TCGA	Low Autophagy Risk	-0.28104
TCGA-AA-3560-01	TCGA	High Autophagy Risk	0.261094
TCGA-AA-3561-01	TCGA	Low Autophagy Risk	-0.170636
TCGA-AA-3562-01	TCGA	High Autophagy Risk	0.0908974
TCGA-AA-3664-01	TCGA	Low Autophagy Risk	-0.262118
TCGA-AA-3666-01	TCGA	Low Autophagy Risk	-0.226187
TCGA-AA-3667-01	TCGA	High Autophagy Risk	0.226679
TCGA-AA-3672-01	TCGA	High Autophagy Risk	0.174258
TCGA-AA-3673-01	TCGA	Low Autophagy Risk	-0.109463
TCGA-AA-3678-01	TCGA	Low Autophagy Risk	-0.119202
TCGA-AA-3679-01	TCGA	Low Autophagy Risk	-0.107295
TCGA-AA-3680-01	TCGA	Low Autophagy Risk	-0.29269
TCGA-AA-3681-01	TCGA	Low Autophagy Risk	-0.0527274
TCGA-AA-3684-01	TCGA	High Autophagy Risk	0.400617
TCGA-AA-3688-01	TCGA	High Autophagy Risk	0.133597
TCGA-AA-3692-01	TCGA	Low Autophagy Risk	-0.0408307
TCGA-AA-3693-01	TCGA	Low Autophagy Risk	-0.0354753
TCGA-AA-3696-01	TCGA	High Autophagy Risk	0.141256
TCGA-AA-3710-01	TCGA	Low Autophagy Risk	-0.021941
TCGA-AA-3715-01	TCGA	High Autophagy Risk	0.257417
TCGA-AA-3811-01	TCGA	High Autophagy Risk	0.254636
TCGA-AA-3812-01	TCGA	High Autophagy Risk	0.638182
TCGA-AA-3814-01	TCGA	High Autophagy Risk	0.252849
TCGA-AA-3815-01	TCGA	Low Autophagy Risk	-0.137021
TCGA-AA-3818-01	TCGA	High Autophagy Risk	0.236164
TCGA-AA-3819-01	TCGA	Low Autophagy Risk	-0.0543305
TCGA-AA-3821-01	TCGA	Low Autophagy Risk	-0.148347
TCGA-AA-3831-01	TCGA	Low Autophagy Risk	-0.17813
TCGA-AA-3833-01	TCGA	Low Autophagy Risk	-0.167143
TCGA-AA-3837-01	TCGA	High Autophagy Risk	0.260075
TCGA-AA-3841-01	TCGA	High Autophagy Risk	0.741469
TCGA-AA-3842-01	TCGA	Low Autophagy Risk	-0.13468
TCGA-AA-3844-01	TCGA	Low Autophagy Risk	-0.0931603
TCGA-AA-3845-01	TCGA	Low Autophagy Risk	-0.213222
TCGA-AA-3846-01	TCGA	High Autophagy Risk	0.141583
TCGA-AA-3848-01	TCGA	High Autophagy Risk	0.422767
TCGA-AA-3850-01	TCGA	High Autophagy Risk	0.131285
TCGA-AA-3851-01	TCGA	High Autophagy Risk	0.211286
TCGA-AA-3852-01	TCGA	Low Autophagy Risk	-0.0508132
TCGA-AA-3854-01	TCGA	Low Autophagy Risk	-0.0765293
TCGA-AA-3855-01	TCGA	High Autophagy Risk	0.0419884
TCGA-AA-3856-01	TCGA	High Autophagy Risk	0.174251
TCGA-AA-3858-01	TCGA	Low Autophagy Risk	-0.0866921
TCGA-AA-3860-01	TCGA	Low Autophagy Risk	-0.00951839
TCGA-AA-3861-01	TCGA	High Autophagy Risk	0.0276077
TCGA-AA-3862-01	TCGA	Low Autophagy Risk	-0.030417
TCGA-AA-3864-01	TCGA	Low Autophagy Risk	-0.361843
TCGA-AA-3866-01	TCGA	Low Autophagy Risk	-0.21621
TCGA-AA-3867-01	TCGA	Low Autophagy Risk	-0.0350249
TCGA-AA-3869-01	TCGA	High Autophagy Risk	-0.0071372
TCGA-AA-3870-01	TCGA	High Autophagy Risk	0.119776
TCGA-AA-3872-01	TCGA	High Autophagy Risk	0.219247
TCGA-AA-3875-01	TCGA	Low Autophagy Risk	-0.0806328
TCGA-AA-3877-01	TCGA	Low Autophagy Risk	-0.360412
TCGA-AA-3930-01	TCGA	Low Autophagy Risk	-0.279992
TCGA-AA-3939-01	TCGA	Low Autophagy Risk	-0.136146
TCGA-AA-3941-01	TCGA	Low Autophagy Risk	-0.0651951
TCGA-AA-3947-01	TCGA	Low Autophagy Risk	-0.657444
TCGA-AA-3949-01	TCGA	Low Autophagy Risk	-0.439873
TCGA-AA-3950-01	TCGA	Low Autophagy Risk	-0.202892
TCGA-AA-3952-01	TCGA	Low Autophagy Risk	-0.252307
TCGA-AA-3955-01	TCGA	Low Autophagy Risk	-0.406408
TCGA-AA-3956-01	TCGA	Low Autophagy Risk	-0.0610549
TCGA-AA-3966-01	TCGA	High Autophagy Risk	0.29863
TCGA-AA-3968-01	TCGA	Low Autophagy Risk	-0.0125589
TCGA-AA-3970-01	TCGA	Low Autophagy Risk	-0.281332
TCGA-AA-3971-01	TCGA	High Autophagy Risk	0.0658254
TCGA-AA-3972-01	TCGA	Low Autophagy Risk	-0.0354229
TCGA-AA-3973-01	TCGA	High Autophagy Risk	0.086492
TCGA-AA-3975-01	TCGA	High Autophagy Risk	0.299263
TCGA-AA-3976-01	TCGA	Low Autophagy Risk	-0.176759
TCGA-AA-3977-01	TCGA	Low Autophagy Risk	-0.340316
TCGA-AA-3979-01	TCGA	Low Autophagy Risk	-0.534869
TCGA-AA-3980-01	TCGA	Low Autophagy Risk	-0.281247
TCGA-AA-3982-01	TCGA	Low Autophagy Risk	-0.24373
TCGA-AA-3984-01	TCGA	Low Autophagy Risk	-0.215891
TCGA-AA-3986-01	TCGA	High Autophagy Risk	-0.00679922
TCGA-AA-3989-01	TCGA	High Autophagy Risk	0.0538044
TCGA-AA-3994-01	TCGA	Low Autophagy Risk	-0.20774
TCGA-AA-A004-01	TCGA	High Autophagy Risk	0.45388
TCGA-AA-A00A-01	TCGA	Low Autophagy Risk	-0.117154
TCGA-AA-A00D-01	TCGA	Low Autophagy Risk	-0.133605
TCGA-AA-A00E-01	TCGA	Low Autophagy Risk	-0.241018
TCGA-AA-A00F-01	TCGA	High Autophagy Risk	0.124444
TCGA-AA-A00J-01	TCGA	Low Autophagy Risk	-0.170663
TCGA-AA-A00K-01	TCGA	High Autophagy Risk	0.0689421
TCGA-AA-A00L-01	TCGA	High Autophagy Risk	0.167198
TCGA-AA-A00N-01	TCGA	Low Autophagy Risk	-0.0670531
TCGA-AA-A00O-01	TCGA	High Autophagy Risk	0.129744
TCGA-AA-A00Q-01	TCGA	High Autophagy Risk	0.000293829
TCGA-AA-A00R-01	TCGA	Low Autophagy Risk	-0.216999
TCGA-AA-A00U-01	TCGA	Low Autophagy Risk	-0.11462
TCGA-AA-A00W-01	TCGA	Low Autophagy Risk	-0.0603339
TCGA-AA-A00Z-01	TCGA	High Autophagy Risk	0.38628
TCGA-AA-A010-01	TCGA	Low Autophagy Risk	-0.281867
TCGA-AA-A017-01	TCGA	High Autophagy Risk	0.127135
TCGA-AA-A01C-01	TCGA	High Autophagy Risk	0.0966459
TCGA-AA-A01D-01	TCGA	Low Autophagy Risk	-0.0954062
TCGA-AA-A01F-01	TCGA	High Autophagy Risk	0.228872
TCGA-AA-A01G-01	TCGA	Low Autophagy Risk	-0.0191597
TCGA-AA-A01I-01	TCGA	Low Autophagy Risk	-0.0653207
TCGA-AA-A01K-01	TCGA	High Autophagy Risk	0.0596787
TCGA-AA-A01Q-01	TCGA	High Autophagy Risk	0.00380816
TCGA-AA-A01R-01	TCGA	High Autophagy Risk	0.17449
TCGA-AA-A01S-01	TCGA	Low Autophagy Risk	-0.0257395
TCGA-AA-A01T-01	TCGA	High Autophagy Risk	0.461416
TCGA-AA-A01V-01	TCGA	High Autophagy Risk	0.19759
TCGA-AA-A022-01	TCGA	High Autophagy Risk	0.315961
TCGA-AA-A024-01	TCGA	High Autophagy Risk	0.0981856
TCGA-AA-A029-01	TCGA	Low Autophagy Risk	-0.0497866
TCGA-AA-A02E-01	TCGA	Low Autophagy Risk	-0.011202
TCGA-AA-A02F-01	TCGA	Low Autophagy Risk	-0.113514
TCGA-AA-A02H-01	TCGA	High Autophagy Risk	0.0559844
TCGA-AA-A02J-01	TCGA	High Autophagy Risk	0.132004
TCGA-AA-A02O-01	TCGA	High Autophagy Risk	0.614572
TCGA-AA-A02R-01	TCGA	Low Autophagy Risk	-0.39502
TCGA-AA-A02W-01	TCGA	Low Autophagy Risk	-0.132716
TCGA-AA-A03F-01	TCGA	High Autophagy Risk	0.326206
TCGA-AA-A03J-01	TCGA	High Autophagy Risk	0.300478
TCGA-AY-4070-01	TCGA	High Autophagy Risk	0.528821
TCGA-AY-4071-01	TCGA	High Autophagy Risk	0.521966
TCGA-AZ-4308-01	TCGA	High Autophagy Risk	0.431403
TCGA-AZ-4681-01	TCGA	High Autophagy Risk	0.120898
TCGA-CM-4746-01	TCGA	High Autophagy Risk	0.277344
TCGA-CM-4748-01	TCGA	Low Autophagy Risk	-0.203102
TCGA-CM-4750-01	TCGA	High Autophagy Risk	0.291828
TCGA-CM-4752-01	TCGA	High Autophagy Risk	0.0937202
TCGA-CM-5341-01	TCGA	Low Autophagy Risk	-0.480636
TCGA-AF-2691-01	TCGA	High Autophagy Risk	0.23386
TCGA-AF-2692-01	TCGA	Low Autophagy Risk	-0.12317
TCGA-AF-3400-01	TCGA	High Autophagy Risk	0.228852
TCGA-AF-3913-01	TCGA	High Autophagy Risk	0.145479
TCGA-AG-3574-01	TCGA	High Autophagy Risk	0.283931
TCGA-AG-3575-01	TCGA	Low Autophagy Risk	-0.146486
TCGA-AG-3578-01	TCGA	High Autophagy Risk	0.0891734
TCGA-AG-3580-01	TCGA	Low Autophagy Risk	-0.14221
TCGA-AG-3581-01	TCGA	High Autophagy Risk	0.0095836
TCGA-AG-3582-01	TCGA	High Autophagy Risk	0.0811312
TCGA-AG-3583-01	TCGA	Low Autophagy Risk	-0.0977961
TCGA-AG-3584-01	TCGA	High Autophagy Risk	0.0544515
TCGA-AG-3586-01	TCGA	Low Autophagy Risk	-0.23249
TCGA-AG-3587-01	TCGA	High Autophagy Risk	0.167212
TCGA-AG-3593-01	TCGA	Low Autophagy Risk	-0.115386
TCGA-AG-3594-01	TCGA	High Autophagy Risk	0.0285331
TCGA-AG-3598-01	TCGA	Low Autophagy Risk	-0.144313
TCGA-AG-3599-01	TCGA	Low Autophagy Risk	-0.172133
TCGA-AG-3600-01	TCGA	High Autophagy Risk	0.0471452
TCGA-AG-3601-01	TCGA	High Autophagy Risk	0.122628
TCGA-AG-3602-01	TCGA	High Autophagy Risk	0.126974
TCGA-AG-3605-01	TCGA	High Autophagy Risk	0.234086
TCGA-AG-3608-01	TCGA	High Autophagy Risk	0.308817
TCGA-AG-3609-01	TCGA	High Autophagy Risk	0.0380391
TCGA-AG-3611-01	TCGA	High Autophagy Risk	0.249704
TCGA-AG-3612-01	TCGA	High Autophagy Risk	0.131608
TCGA-AG-3726-01	TCGA	High Autophagy Risk	0.641599
TCGA-AG-3727-01	TCGA	High Autophagy Risk	0.392542
TCGA-AG-3728-01	TCGA	High Autophagy Risk	0.642051
TCGA-AG-3878-01	TCGA	High Autophagy Risk	0.562594
TCGA-AG-3881-01	TCGA	High Autophagy Risk	0.321578
TCGA-AG-3882-01	TCGA	High Autophagy Risk	0.665902
TCGA-AG-3883-01	TCGA	High Autophagy Risk	0.461754
TCGA-AG-3885-01	TCGA	High Autophagy Risk	0.337063
TCGA-AG-3887-01	TCGA	High Autophagy Risk	0.0535441
TCGA-AG-3890-01	TCGA	High Autophagy Risk	0.289143
TCGA-AG-3892-01	TCGA	Low Autophagy Risk	-0.0527779
TCGA-AG-3893-01	TCGA	High Autophagy Risk	0.36339
TCGA-AG-3894-01	TCGA	High Autophagy Risk	0.046458
TCGA-AG-3896-01	TCGA	High Autophagy Risk	0.169738
TCGA-AG-3898-01	TCGA	High Autophagy Risk	0.188329
TCGA-AG-3901-01	TCGA	High Autophagy Risk	0.00791532
TCGA-AG-3909-01	TCGA	High Autophagy Risk	0.149381
TCGA-AG-3999-01	TCGA	Low Autophagy Risk	-0.00964653
TCGA-AG-4001-01	TCGA	High Autophagy Risk	0.110265
TCGA-AG-4005-01	TCGA	Low Autophagy Risk	-0.0713905
TCGA-AG-4007-01	TCGA	High Autophagy Risk	0.195227
TCGA-AG-4008-01	TCGA	High Autophagy Risk	0.106048
TCGA-AG-4015-01	TCGA	High Autophagy Risk	0.318839
TCGA-AG-A002-01	TCGA	Low Autophagy Risk	-0.203025
TCGA-AG-A008-01	TCGA	Low Autophagy Risk	-0.0265777
TCGA-AG-A00C-01	TCGA	High Autophagy Risk	0.234018
TCGA-AG-A00H-01	TCGA	High Autophagy Risk	0.029341
TCGA-AG-A00Y-01	TCGA	High Autophagy Risk	0.0542365
TCGA-AG-A011-01	TCGA	Low Autophagy Risk	-0.206043
TCGA-AG-A014-01	TCGA	High Autophagy Risk	0.44226
TCGA-AG-A015-01	TCGA	High Autophagy Risk	-0.00162497
TCGA-AG-A016-01	TCGA	High Autophagy Risk	0.156042
TCGA-AG-A01J-01	TCGA	High Autophagy Risk	0.168843
TCGA-AG-A01L-01	TCGA	High Autophagy Risk	0.0827926
TCGA-AG-A01N-01	TCGA	Low Autophagy Risk	-0.0304691
TCGA-AG-A01W-01	TCGA	High Autophagy Risk	0.00680767
TCGA-AG-A01Y-01	TCGA	Low Autophagy Risk	-0.378308
TCGA-AG-A020-01	TCGA	High Autophagy Risk	0.0625802
TCGA-AG-A023-01	TCGA	High Autophagy Risk	0.097555
TCGA-AG-A025-01	TCGA	High Autophagy Risk	-0.00308303
TCGA-AG-A026-01	TCGA	High Autophagy Risk	0.140478
TCGA-AG-A02G-01	TCGA	High Autophagy Risk	0.278123
TCGA-AG-A02N-01	TCGA	Low Autophagy Risk	-0.117845
TCGA-AG-A02X-01	TCGA	Low Autophagy Risk	-0.0481619
TCGA-AG-A032-01	TCGA	High Autophagy Risk	0.221666
TCGA-AG-A036-01	TCGA	Low Autophagy Risk	-0.261266
GSM358341	GSE14333	Low Autophagy Risk	-0.233442
GSM358342	GSE14333	High Autophagy Risk	0.103435
GSM358343	GSE14333	Low Autophagy Risk	-0.081473
GSM358344	GSE14333	High Autophagy Risk	0.0414738
GSM358345	GSE14333	High Autophagy Risk	0.0847654
GSM358346	GSE14333	High Autophagy Risk	0.0132603
GSM358347	GSE14333	High Autophagy Risk	0.0614927
GSM358348	GSE14333	High Autophagy Risk	0.119796
GSM358349	GSE14333	High Autophagy Risk	0.00918545
GSM358350	GSE14333	High Autophagy Risk	0.0397848
GSM358351	GSE14333	High Autophagy Risk	0.208581
GSM358352	GSE14333	High Autophagy Risk	0.0837094
GSM358353	GSE14333	Low Autophagy Risk	-0.104872
GSM358354	GSE14333	Low Autophagy Risk	-0.122897
GSM358355	GSE14333	High Autophagy Risk	0.00115142
GSM358356	GSE14333	Low Autophagy Risk	-0.283365
GSM358357	GSE14333	High Autophagy Risk	0.0697057
GSM358358	GSE14333	Low Autophagy Risk	-0.12542
GSM358359	GSE14333	High Autophagy Risk	0.0491616
GSM358360	GSE14333	Low Autophagy Risk	-0.0414131
GSM358361	GSE14333	Low Autophagy Risk	-0.0620361
GSM358362	GSE14333	Low Autophagy Risk	-0.105311
GSM358363	GSE14333	Low Autophagy Risk	-0.133995
GSM358364	GSE14333	Low Autophagy Risk	-0.0165153
GSM358365	GSE14333	High Autophagy Risk	0.210274
GSM358366	GSE14333	High Autophagy Risk	0.218905
GSM358367	GSE14333	High Autophagy Risk	0.120521
GSM358368	GSE14333	Low Autophagy Risk	-0.280358
GSM358369	GSE14333	Low Autophagy Risk	-0.0426287
GSM358370	GSE14333	Low Autophagy Risk	-0.0716681
GSM358371	GSE14333	High Autophagy Risk	0.0536432
GSM358372	GSE14333	Low Autophagy Risk	-0.092038
GSM358373	GSE14333	Low Autophagy Risk	-0.0270952
GSM358374	GSE14333	Low Autophagy Risk	-0.381565
GSM358375	GSE14333	Low Autophagy Risk	-0.137275
GSM358376	GSE14333	Low Autophagy Risk	-0.200911
GSM358377	GSE14333	Low Autophagy Risk	-0.160405
GSM358378	GSE14333	High Autophagy Risk	0.0124716
GSM358379	GSE14333	Low Autophagy Risk	-0.103133
GSM358380	GSE14333	Low Autophagy Risk	-0.0906146
GSM358381	GSE14333	High Autophagy Risk	0.226096
GSM358382	GSE14333	Low Autophagy Risk	-0.06012
GSM358383	GSE14333	High Autophagy Risk	0.162415
GSM358384	GSE14333	High Autophagy Risk	0.12952
GSM358385	GSE14333	Low Autophagy Risk	-0.323477
GSM358386	GSE14333	Low Autophagy Risk	-0.133564
GSM358387	GSE14333	High Autophagy Risk	0.22289
GSM358388	GSE14333	Low Autophagy Risk	-0.054287
GSM358389	GSE14333	High Autophagy Risk	0.18375
GSM358390	GSE14333	High Autophagy Risk	0.0989422
GSM358391	GSE14333	Low Autophagy Risk	-0.314137
GSM358392	GSE14333	Low Autophagy Risk	-0.20274
GSM358393	GSE14333	Low Autophagy Risk	-0.236178
GSM358394	GSE14333	Low Autophagy Risk	-0.272775
GSM358395	GSE14333	Low Autophagy Risk	-0.0788529
GSM358396	GSE14333	High Autophagy Risk	0.115886
GSM358397	GSE14333	High Autophagy Risk	0.38312
GSM358398	GSE14333	Low Autophagy Risk	-0.223833
GSM358399	GSE14333	High Autophagy Risk	0.321621
GSM358400	GSE14333	High Autophagy Risk	0.0230107
GSM358401	GSE14333	Low Autophagy Risk	-0.117689
GSM358402	GSE14333	Low Autophagy Risk	-0.249556
GSM358403	GSE14333	High Autophagy Risk	0.0259558
GSM358404	GSE14333	Low Autophagy Risk	-0.174078
GSM358405	GSE14333	Low Autophagy Risk	-0.152211
GSM358406	GSE14333	High Autophagy Risk	0.0117815
GSM358407	GSE14333	Low Autophagy Risk	-0.043143
GSM358408	GSE14333	High Autophagy Risk	0.0343295
GSM358409	GSE14333	High Autophagy Risk	0.306507
GSM358410	GSE14333	Low Autophagy Risk	-0.468506
GSM358411	GSE14333	Low Autophagy Risk	-0.123403
GSM358412	GSE14333	Low Autophagy Risk	-0.141754
GSM358413	GSE14333	Low Autophagy Risk	-0.184938
GSM358414	GSE14333	Low Autophagy Risk	-0.0491332
GSM358415	GSE14333	Low Autophagy Risk	-0.0822648
GSM358416	GSE14333	Low Autophagy Risk	-0.121043
GSM358417	GSE14333	Low Autophagy Risk	-0.227657
GSM358418	GSE14333	High Autophagy Risk	-0.00288723
GSM358419	GSE14333	Low Autophagy Risk	-0.130357
GSM358420	GSE14333	High Autophagy Risk	0.0608257
GSM358421	GSE14333	Low Autophagy Risk	-0.100631
GSM358422	GSE14333	Low Autophagy Risk	-0.156121
GSM358423	GSE14333	Low Autophagy Risk	-0.252079
GSM358424	GSE14333	High Autophagy Risk	0.0395866
GSM358425	GSE14333	High Autophagy Risk	0.14759
GSM358426	GSE14333	High Autophagy Risk	0.212095
GSM358427	GSE14333	Low Autophagy Risk	-0.185859
GSM358428	GSE14333	High Autophagy Risk	0.537009
GSM358429	GSE14333	Low Autophagy Risk	-0.317804
GSM358430	GSE14333	High Autophagy Risk	0.0362834
GSM358431	GSE14333	Low Autophagy Risk	-0.012086
GSM358432	GSE14333	Low Autophagy Risk	-0.0942336
GSM358433	GSE14333	High Autophagy Risk	0.0727335
GSM358434	GSE14333	Low Autophagy Risk	-0.118738
GSM358435	GSE14333	High Autophagy Risk	0.375186
GSM358436	GSE14333	High Autophagy Risk	0.332431
GSM358437	GSE14333	Low Autophagy Risk	-0.111539
GSM358438	GSE14333	High Autophagy Risk	0.15643
GSM358439	GSE14333	High Autophagy Risk	0.000852792
GSM358440	GSE14333	Low Autophagy Risk	-0.0582864
GSM358441	GSE14333	High Autophagy Risk	0.119323
GSM358442	GSE14333	High Autophagy Risk	0.265792
GSM358443	GSE14333	High Autophagy Risk	0.644334
GSM358444	GSE14333	High Autophagy Risk	0.127057
GSM358445	GSE14333	Low Autophagy Risk	-0.262978
GSM358446	GSE14333	High Autophagy Risk	0.193449
GSM358447	GSE14333	Low Autophagy Risk	-0.0813607
GSM358448	GSE14333	High Autophagy Risk	0.421148
GSM358449	GSE14333	High Autophagy Risk	0.179423
GSM358450	GSE14333	Low Autophagy Risk	-0.0418415
GSM358451	GSE14333	Low Autophagy Risk	-0.0569393
GSM358452	GSE14333	Low Autophagy Risk	-0.111111
GSM358453	GSE14333	Low Autophagy Risk	-0.189909
GSM358454	GSE14333	High Autophagy Risk	0.0706117
GSM358455	GSE14333	High Autophagy Risk	0.0710996
GSM358456	GSE14333	Low Autophagy Risk	-0.519811
GSM358457	GSE14333	Low Autophagy Risk	-0.0451372
GSM358458	GSE14333	High Autophagy Risk	0.30566
GSM358459	GSE14333	High Autophagy Risk	0.0305632
GSM358460	GSE14333	High Autophagy Risk	-0.000542125
GSM358461	GSE14333	High Autophagy Risk	0.0726853
GSM358462	GSE14333	Low Autophagy Risk	-0.124543
GSM358463	GSE14333	High Autophagy Risk	0.182692
GSM358464	GSE14333	High Autophagy Risk	0.197687
GSM358465	GSE14333	High Autophagy Risk	-0.00505139
GSM358466	GSE14333	High Autophagy Risk	0.245968
GSM358467	GSE14333	High Autophagy Risk	0.256083
GSM358468	GSE14333	Low Autophagy Risk	-0.0521107
GSM358469	GSE14333	High Autophagy Risk	0.180182
GSM358470	GSE14333	High Autophagy Risk	0.171371
GSM358471	GSE14333	High Autophagy Risk	0.324091
GSM358472	GSE14333	High Autophagy Risk	0.326038
GSM358473	GSE14333	High Autophagy Risk	0.42781
GSM358474	GSE14333	High Autophagy Risk	0.251884
GSM358475	GSE14333	Low Autophagy Risk	-0.196391
GSM358476	GSE14333	High Autophagy Risk	0.276771
GSM358477	GSE14333	High Autophagy Risk	0.0289502
GSM358478	GSE14333	Low Autophagy Risk	-0.144324
GSM358479	GSE14333	High Autophagy Risk	0.243429
GSM358480	GSE14333	Low Autophagy Risk	-0.138707
GSM358481	GSE14333	High Autophagy Risk	0.110503
GSM358482	GSE14333	High Autophagy Risk	0.00293792
GSM358483	GSE14333	High Autophagy Risk	0.350171
GSM358484	GSE14333	Low Autophagy Risk	-0.0419311
GSM358485	GSE14333	Low Autophagy Risk	-0.133334
GSM358486	GSE14333	Low Autophagy Risk	-0.0458577
GSM358487	GSE14333	Low Autophagy Risk	-0.113778
GSM358488	GSE14333	High Autophagy Risk	0.0879659
GSM358489	GSE14333	High Autophagy Risk	0.162873
GSM358490	GSE14333	High Autophagy Risk	0.127584
GSM358491	GSE14333	Low Autophagy Risk	-0.0166979
GSM358492	GSE14333	Low Autophagy Risk	-0.368515
GSM358493	GSE14333	Low Autophagy Risk	-0.306861
GSM358494	GSE14333	Low Autophagy Risk	-0.0875287
GSM358495	GSE14333	Low Autophagy Risk	-0.315918
GSM358496	GSE14333	Low Autophagy Risk	-0.219986
GSM358497	GSE14333	Low Autophagy Risk	-0.0776572
GSM358498	GSE14333	Low Autophagy Risk	-0.451672
GSM358499	GSE14333	High Autophagy Risk	0.0154556
GSM358500	GSE14333	Low Autophagy Risk	-0.0763471
GSM358501	GSE14333	Low Autophagy Risk	-0.210592
GSM358502	GSE14333	Low Autophagy Risk	-0.0284896
GSM358503	GSE14333	Low Autophagy Risk	-0.21832
GSM358504	GSE14333	High Autophagy Risk	0.0273833
GSM358505	GSE14333	Low Autophagy Risk	-0.13692
GSM358506	GSE14333	Low Autophagy Risk	-0.0242326
GSM358507	GSE14333	Low Autophagy Risk	-0.134602
GSM358508	GSE14333	High Autophagy Risk	0.409095
GSM358509	GSE14333	Low Autophagy Risk	-0.30937
GSM358510	GSE14333	High Autophagy Risk	0.0642484
GSM358511	GSE14333	High Autophagy Risk	0.0755987
GSM358512	GSE14333	Low Autophagy Risk	-0.271703
GSM358513	GSE14333	High Autophagy Risk	0.212132
GSM358514	GSE14333	Low Autophagy Risk	-0.128883
GSM358515	GSE14333	High Autophagy Risk	0.0875159
GSM358516	GSE14333	High Autophagy Risk	0.207688
GSM358517	GSE14333	High Autophagy Risk	0.129571
GSM358518	GSE14333	Low Autophagy Risk	-0.120313
GSM358519	GSE14333	Low Autophagy Risk	-0.166663
GSM358520	GSE14333	Low Autophagy Risk	-0.0485734
GSM358521	GSE14333	Low Autophagy Risk	-0.248225
GSM358522	GSE14333	Low Autophagy Risk	-0.0915177
GSM358523	GSE14333	High Autophagy Risk	0.0602172
GSM358524	GSE14333	Low Autophagy Risk	-0.139035
GSM358525	GSE14333	Low Autophagy Risk	-0.223031
GSM358526	GSE14333	Low Autophagy Risk	-0.105319
GSM358527	GSE14333	Low Autophagy Risk	-0.198495
GSM358528	GSE14333	Low Autophagy Risk	-0.175489
GSM358529	GSE14333	Low Autophagy Risk	-0.139953
GSM358530	GSE14333	High Autophagy Risk	0.190617
GSM358531	GSE14333	Low Autophagy Risk	-0.0913395
GSM358532	GSE14333	Low Autophagy Risk	-0.00900509
GSM358533	GSE14333	High Autophagy Risk	0.0617022
GSM358534	GSE14333	High Autophagy Risk	0.0970443
GSM358535	GSE14333	Low Autophagy Risk	-0.0464869
GSM358536	GSE14333	Low Autophagy Risk	-0.227458
GSM358537	GSE14333	High Autophagy Risk	0.405305
GSM358538	GSE14333	Low Autophagy Risk	-0.373444
GSM358539	GSE14333	Low Autophagy Risk	-0.131772
GSM358540	GSE14333	High Autophagy Risk	0.464446
GSM358541	GSE14333	High Autophagy Risk	0.370214
GSM358542	GSE14333	Low Autophagy Risk	-0.0368246
GSM358543	GSE14333	High Autophagy Risk	0.200113
GSM358544	GSE14333	High Autophagy Risk	0.348115
GSM358545	GSE14333	Low Autophagy Risk	-0.0339671
GSM358546	GSE14333	Low Autophagy Risk	-0.19115
GSM358547	GSE14333	Low Autophagy Risk	-0.146594
GSM358548	GSE14333	High Autophagy Risk	0.377699
GSM358549	GSE14333	Low Autophagy Risk	-0.0795057
GSM358550	GSE14333	High Autophagy Risk	0.176841
GSM358551	GSE14333	High Autophagy Risk	0.238221
GSM358552	GSE14333	High Autophagy Risk	0.0335212
GSM358553	GSE14333	High Autophagy Risk	0.0965365
GSM358554	GSE14333	Low Autophagy Risk	-0.140326
GSM358555	GSE14333	Low Autophagy Risk	-0.0619444
GSM358556	GSE14333	Low Autophagy Risk	-0.36286
GSM358557	GSE14333	High Autophagy Risk	0.0726874
GSM358558	GSE14333	High Autophagy Risk	0.2336
GSM358559	GSE14333	High Autophagy Risk	0.0778521
GSM358560	GSE14333	High Autophagy Risk	0.262474
GSM358561	GSE14333	Low Autophagy Risk	-0.234319
GSM358562	GSE14333	High Autophagy Risk	0.585607
GSM358563	GSE14333	Low Autophagy Risk	-0.135708
GSM358564	GSE14333	High Autophagy Risk	0.320993
GSM358565	GSE14333	High Autophagy Risk	0.145251
GSM358566	GSE14333	High Autophagy Risk	0.128521
GSM358567	GSE14333	High Autophagy Risk	0.0797673
GSM358568	GSE14333	High Autophagy Risk	0.256198
GSM358569	GSE14333	Low Autophagy Risk	-0.0221309
GSM358570	GSE14333	Low Autophagy Risk	-0.0699702
GSM358571	GSE14333	Low Autophagy Risk	-0.023072
GSM358572	GSE14333	Low Autophagy Risk	-0.0131346
GSM358573	GSE14333	Low Autophagy Risk	-0.0298743
GSM358574	GSE14333	Low Autophagy Risk	-0.359517
GSM358575	GSE14333	High Autophagy Risk	0.0932432
GSM358576	GSE14333	High Autophagy Risk	0.141531
GSM358577	GSE14333	Low Autophagy Risk	-0.165155
GSM358578	GSE14333	Low Autophagy Risk	-0.18073
GSM358579	GSE14333	Low Autophagy Risk	-0.533193
GSM358580	GSE14333	High Autophagy Risk	0.0265587
GSM358581	GSE14333	Low Autophagy Risk	-0.0980398
GSM358582	GSE14333	Low Autophagy Risk	-0.217922
GSM358583	GSE14333	High Autophagy Risk	0.151701
GSM358584	GSE14333	High Autophagy Risk	0.0632369
GSM358585	GSE14333	Low Autophagy Risk	-0.0270212
GSM358586	GSE14333	Low Autophagy Risk	-0.199476
GSM358587	GSE14333	Low Autophagy Risk	-0.268922
GSM358588	GSE14333	High Autophagy Risk	0.375129
GSM358589	GSE14333	Low Autophagy Risk	-0.295871
GSM358590	GSE14333	High Autophagy Risk	0.0415673
GSM358591	GSE14333	High Autophagy Risk	0.0172504
GSM358592	GSE14333	High Autophagy Risk	0.0657055
GSM358593	GSE14333	Low Autophagy Risk	-0.199984
GSM358594	GSE14333	High Autophagy Risk	0.572612
GSM358595	GSE14333	Low Autophagy Risk	-0.319176
GSM358596	GSE14333	High Autophagy Risk	0.185225
GSM358597	GSE14333	Low Autophagy Risk	-0.0794497
GSM358598	GSE14333	Low Autophagy Risk	-0.266871
GSM358599	GSE14333	High Autophagy Risk	0.0294844
GSM358600	GSE14333	Low Autophagy Risk	-0.237102
GSM358601	GSE14333	High Autophagy Risk	0.067843
GSM358602	GSE14333	High Autophagy Risk	0.142815
GSM358603	GSE14333	High Autophagy Risk	0.309306
GSM358604	GSE14333	High Autophagy Risk	0.077047
GSM358605	GSE14333	Low Autophagy Risk	-0.0670589
GSM358606	GSE14333	High Autophagy Risk	-0.00450401
GSM358607	GSE14333	High Autophagy Risk	0.260349
GSM358608	GSE14333	High Autophagy Risk	0.109603
GSM358609	GSE14333	High Autophagy Risk	0.231233
GSM358610	GSE14333	Low Autophagy Risk	-0.108873
GSM358611	GSE14333	Low Autophagy Risk	-0.174721
GSM358612	GSE14333	High Autophagy Risk	0.573145
GSM358613	GSE14333	Low Autophagy Risk	-0.212085
GSM358614	GSE14333	High Autophagy Risk	-0.00805781
GSM358615	GSE14333	High Autophagy Risk	0.0934696
GSM358616	GSE14333	High Autophagy Risk	0.0634421
GSM358617	GSE14333	High Autophagy Risk	-0.00461503
GSM358618	GSE14333	Low Autophagy Risk	-0.238453
GSM358619	GSE14333	Low Autophagy Risk	-0.333842
GSM358620	GSE14333	High Autophagy Risk	-0.0058083
GSM358621	GSE14333	Low Autophagy Risk	-0.275035
GSM358622	GSE14333	High Autophagy Risk	0.107623
GSM358623	GSE14333	High Autophagy Risk	0.128553
GSM358624	GSE14333	Low Autophagy Risk	-0.113746
GSM358625	GSE14333	High Autophagy Risk	0.18585
GSM358626	GSE14333	Low Autophagy Risk	-0.0760949
GSM358627	GSE14333	Low Autophagy Risk	-0.0182034
GSM358628	GSE14333	High Autophagy Risk	0.261117
GSM358629	GSE14333	High Autophagy Risk	0.373169
GSM358630	GSE14333	Low Autophagy Risk	-0.0629769
GSM929494	GSE37892	Low Autophagy Risk	-0.0626707
GSM929495	GSE37892	Low Autophagy Risk	-0.158042
GSM929496	GSE37892	High Autophagy Risk	0.0192555
GSM929497	GSE37892	High Autophagy Risk	0.163741
GSM929498	GSE37892	High Autophagy Risk	0.118132
GSM929499	GSE37892	High Autophagy Risk	0.267451
GSM929500	GSE37892	High Autophagy Risk	0.0606222
GSM929501	GSE37892	High Autophagy Risk	0.514087
GSM929502	GSE37892	High Autophagy Risk	0.0389055
GSM929503	GSE37892	Low Autophagy Risk	-0.0457466
GSM929504	GSE37892	High Autophagy Risk	0.190514
GSM929505	GSE37892	Low Autophagy Risk	-0.0709614
GSM929506	GSE37892	Low Autophagy Risk	-0.278636
GSM929507	GSE37892	High Autophagy Risk	0.00916884
GSM929508	GSE37892	Low Autophagy Risk	-0.0998391
GSM929509	GSE37892	High Autophagy Risk	0.0123435
GSM929510	GSE37892	High Autophagy Risk	0.0379717
GSM929511	GSE37892	High Autophagy Risk	0.076477
GSM929512	GSE37892	High Autophagy Risk	0.461427
GSM929513	GSE37892	Low Autophagy Risk	-0.0186544
GSM929514	GSE37892	High Autophagy Risk	0.068052
GSM929515	GSE37892	High Autophagy Risk	0.0860278
GSM929516	GSE37892	High Autophagy Risk	0.0162125
GSM929517	GSE37892	Low Autophagy Risk	-0.220837
GSM929518	GSE37892	High Autophagy Risk	0.143687
GSM929519	GSE37892	High Autophagy Risk	0.548133
GSM929520	GSE37892	High Autophagy Risk	0.131571
GSM929521	GSE37892	Low Autophagy Risk	-0.129656
GSM929522	GSE37892	High Autophagy Risk	0.31202
GSM929523	GSE37892	Low Autophagy Risk	-0.252187
GSM929524	GSE37892	High Autophagy Risk	0.2375
GSM929525	GSE37892	High Autophagy Risk	0.197
GSM929526	GSE37892	High Autophagy Risk	0.229938
GSM929527	GSE37892	High Autophagy Risk	0.066684
GSM929528	GSE37892	Low Autophagy Risk	-0.0666724
GSM929529	GSE37892	High Autophagy Risk	0.311648
GSM929530	GSE37892	High Autophagy Risk	-0.00242013
GSM929531	GSE37892	Low Autophagy Risk	-0.0593131
GSM929532	GSE37892	Low Autophagy Risk	-0.403694
GSM929533	GSE37892	Low Autophagy Risk	-0.392756
GSM929534	GSE37892	Low Autophagy Risk	-0.414635
GSM929535	GSE37892	Low Autophagy Risk	-0.469228
GSM929536	GSE37892	High Autophagy Risk	0.119022
GSM929537	GSE37892	Low Autophagy Risk	-0.0389257
GSM929538	GSE37892	Low Autophagy Risk	-0.185325
GSM929539	GSE37892	Low Autophagy Risk	-0.303088
GSM929540	GSE37892	Low Autophagy Risk	-0.167181
GSM929541	GSE37892	High Autophagy Risk	0.0635436
GSM929542	GSE37892	Low Autophagy Risk	-0.259905
GSM929543	GSE37892	High Autophagy Risk	0.040853
GSM929544	GSE37892	Low Autophagy Risk	-0.48002
GSM929545	GSE37892	Low Autophagy Risk	-0.555187
GSM929546	GSE37892	High Autophagy Risk	0.0253148
GSM929547	GSE37892	High Autophagy Risk	0.0756827
GSM929548	GSE37892	Low Autophagy Risk	-0.267754
GSM929549	GSE37892	Low Autophagy Risk	-0.523934
GSM929550	GSE37892	Low Autophagy Risk	-0.186605
GSM929551	GSE37892	High Autophagy Risk	0.144844
GSM929552	GSE37892	Low Autophagy Risk	-0.42765
GSM929553	GSE37892	Low Autophagy Risk	-0.0499831
GSM929554	GSE37892	Low Autophagy Risk	-0.0746743
GSM929555	GSE37892	Low Autophagy Risk	-0.275528
GSM929556	GSE37892	Low Autophagy Risk	-0.0810406
GSM929557	GSE37892	High Autophagy Risk	-0.0073304
GSM929558	GSE37892	Low Autophagy Risk	-0.3473
GSM929559	GSE37892	Low Autophagy Risk	-0.121973
GSM929560	GSE37892	Low Autophagy Risk	-0.0905422
GSM929561	GSE37892	Low Autophagy Risk	-0.096235
GSM929562	GSE37892	High Autophagy Risk	0.0802868
GSM929563	GSE37892	Low Autophagy Risk	-0.0426973
GSM929564	GSE37892	Low Autophagy Risk	-0.202804
GSM929565	GSE37892	High Autophagy Risk	0.325014
GSM929566	GSE37892	Low Autophagy Risk	-0.235741
GSM929567	GSE37892	Low Autophagy Risk	-0.183852
GSM929568	GSE37892	High Autophagy Risk	0.00655054
GSM929569	GSE37892	High Autophagy Risk	1.24688
GSM929570	GSE37892	Low Autophagy Risk	-0.0413754
GSM929571	GSE37892	Low Autophagy Risk	-0.0994896
GSM929572	GSE37892	High Autophagy Risk	0.125705
GSM929573	GSE37892	Low Autophagy Risk	-0.0731373
GSM929574	GSE37892	Low Autophagy Risk	-0.296053
GSM929575	GSE37892	High Autophagy Risk	-0.00636583
GSM929576	GSE37892	High Autophagy Risk	0.0488308
GSM929577	GSE37892	High Autophagy Risk	0.26309
GSM929578	GSE37892	Low Autophagy Risk	-0.169956
GSM929579	GSE37892	High Autophagy Risk	0.0825662
GSM929580	GSE37892	Low Autophagy Risk	-0.184984
GSM929581	GSE37892	Low Autophagy Risk	-0.194855
GSM929582	GSE37892	Low Autophagy Risk	-0.214553
GSM929583	GSE37892	High Autophagy Risk	0.005352
GSM929584	GSE37892	High Autophagy Risk	0.122893
GSM929585	GSE37892	High Autophagy Risk	0.472824
GSM929586	GSE37892	High Autophagy Risk	0.221505
GSM929587	GSE37892	High Autophagy Risk	0.0564072
GSM929588	GSE37892	High Autophagy Risk	0.0900234
GSM929589	GSE37892	High Autophagy Risk	0.042306
GSM929590	GSE37892	High Autophagy Risk	0.212886
GSM929591	GSE37892	Low Autophagy Risk	-0.123473
GSM929592	GSE37892	High Autophagy Risk	0.0599717
GSM929593	GSE37892	High Autophagy Risk	0.102418
GSM929594	GSE37892	High Autophagy Risk	0.163999
GSM929595	GSE37892	Low Autophagy Risk	-0.144947
GSM929596	GSE37892	High Autophagy Risk	0.231416
GSM929597	GSE37892	High Autophagy Risk	0.362598
GSM929598	GSE37892	High Autophagy Risk	0.205494
GSM929599	GSE37892	High Autophagy Risk	0.0422031
GSM929600	GSE37892	High Autophagy Risk	0.193134
GSM929601	GSE37892	Low Autophagy Risk	-0.175336
GSM929602	GSE37892	High Autophagy Risk	0.240192
GSM929603	GSE37892	High Autophagy Risk	0.35187
GSM929604	GSE37892	Low Autophagy Risk	-0.146124
GSM929605	GSE37892	High Autophagy Risk	0.0506574
GSM929606	GSE37892	High Autophagy Risk	0.185353
GSM929607	GSE37892	Low Autophagy Risk	-0.273181
GSM929608	GSE37892	High Autophagy Risk	0.0333611
GSM929609	GSE37892	High Autophagy Risk	0.131825
GSM929610	GSE37892	High Autophagy Risk	0.281507
GSM929611	GSE37892	Low Autophagy Risk	-0.0970286
GSM929612	GSE37892	High Autophagy Risk	0.10423
GSM929613	GSE37892	High Autophagy Risk	0.0443309
GSM929614	GSE37892	Low Autophagy Risk	-0.173832
GSM929615	GSE37892	High Autophagy Risk	-0.005102
GSM929616	GSE37892	High Autophagy Risk	0.126778
GSM929617	GSE37892	High Autophagy Risk	0.0181988
GSM929618	GSE37892	Low Autophagy Risk	-0.198293
GSM929619	GSE37892	Low Autophagy Risk	-0.0224103
GSM929620	GSE37892	High Autophagy Risk	0.0874135
GSM929621	GSE37892	Low Autophagy Risk	-0.12865
GSM929622	GSE37892	Low Autophagy Risk	-0.259828
GSM929623	GSE37892	High Autophagy Risk	0.172293
